# Supplementary material for: Tyrosine 601 of Bacillus subtilis DnaK Undergoes Phosphorylation and Is Crucial for Chaperone Activity and Heat Shock Survival
Source: Front Microbiol. 2016 Apr 19;7:533. doi: 10.3389/fmicb.2016.00533 (PMC4835898; doi:10.3389/fmicb.2016.00533)
Supplement: Supplementary file 2 [file Data_Sheet_2.XLSX]

## Sheet: Legend for Phosphosites
Column Header	Description
Protein.IDs	Uniprot Accession ID
Protein.Names	Name of the protein as given by Uniprot
Gene.Names	Gene name of the respective protein
Protein.Description	Description of FASTA headers for UniProtKB
Position	Position of the identified phosphorylation event within the protein sequence
Amino.Acid	Amino acid that was identified to be phosphorylated
Localization.Prob	Localization Probability indicating the likelihood of occurrence of the phosphorylation event on a specific amino acid
PEP	Posterior Error Probability score of the corresponding phosphorylated peptide identification
Score	Peptide score assigned by the Andromeda search engine
Sequence.Window	Sequence window containing + 15 amino acids flanking the predicted phosphorylated amino acid
Modified.Sequence	Phosphorylated peptide sequence
Charge	Charge state of the peptide
Mass.Error. (ppm)	Mass error in parts per million
M/L.PhosphoSite.Ratio	Normalized phosphosite ratios quantified from the ∆ptkA strain relative to the WT strain
M/L.PhosphoSite.Ratio.Normalized.by.Protein	Phosphosite ratios quantified from the ∆ptkA strain relative to the WT strain normalized to corresponding proteome
M/L.PhosphoSite.Ratio.Normalized.by.Protein.sigA	SignificanceA of phosphosite ratios quantified from the ∆ptkA strain relative to the WT strain normalized to corresponding proteome
M/L.PhosphoSite.Ratio.Normalized.by.Protein.sigB	SignificanceB of phosphosite ratios quantified from the ∆ptkA strain relative to the WT strain normalized to corresponding proteome
H/L.PhosphoSite.Ratio	Normalized phosphosite ratios quantified from the ∆ptpZ strain relative to the WT strain
H/L.PhosphoSite.Ratio.Normalized.by.Protein	Phosphosite ratios quantified from the ∆ptpZ strain relative to the WT strain normalized to corresponding proteome
H/L.PhosphoSite.Ratio.Normalized.by.Protein.sigA	SignificanceA of phosphosite ratios quantified from the ∆ptpZ strain relative to the WT strain normalized to corresponding proteome
H/L.PhosphoSite.Ratio.Normalized.by.Protein.sigB	SignificanceB of phosphosite ratios quantified from the ∆ptpZ strain relative to the WT strain normalized to corresponding proteome
Intensity.L	Summed up extracted ion current of the isotopic cluster linked to the light label partner
Intensity.M	Summed up extracted ion current of the isotopic cluster linked to the medium label partner
Intensity.H	Summed up extracted ion current of the isotopic cluster linked to the heavy label partner
Occupancy.L	Site occupancy of the modification in the "Light" SILAC state
Occupancy.M	Site occupancy of the modification in the "Medium" SILAC state
Occupancy.H	Site occupancy of the modification in the "Heavy" SILAC state

## Sheet: Phosphosites
Protein.IDs	Protein.Names	Gene.Names	Protein. Description	Position	Amino. Acid	Localization. Prob	PEP	Score	Sequence. Window	Modified. Sequence	Charge	Mass. Error. (ppm)	M/L.PhosphoSite.Ratio	M/L.PhosphoSite.Ratio.Normalized.by.Proteome	M/L.PhosphoSite.Ratio.Normalized.by.Protein.sigA	M/L.PhosphoSite.Ratio.Normalized.by.Protein.sigB	H/L.PhosphoSite.Ratio	H/L.PhosphoSite.Ratio.Normalized.by.Proteome	H/L.PhosphoSite.Ratio.Normalized.by.Protein.sigA	H/L.PhosphoSite.Ratio.Normalized.by.Protein.sigB	Intensity.L	Intensity.M	Intensity.H	Occupancy.L	Occupancy.M	Occupancy.H
C0SP93	Acetyl-coenzyme A carboxylase carboxyl transferase subunit beta	accD	>sp|C0SP93|ACCD_BACSU Acetyl-coenzyme A carboxylase carboxyl transferase subunit beta OS=Bacillus subtilis (strain 168) GN=accD PE=1 SV=1	17	S	0.999999	0.00176914	101.89	LKDIFTKKKKYASVPSDQAKHDVPEGIMTKC	YASVPS(ph)DQAK	2	0.13808	0.78119	0.851545	0.592448	0.592448	0.91812	0.991651	0.90672	0.90672	1698400	989690	1321600	0	0	0
O34591	Acetoin:2,6-dichlorophenolindophenol oxidoreductase subunit beta	acoB	>sp|O34591|ACOB_BACSU Acetoin:2,6-dichlorophenolindophenol oxidoreductase subunit beta OS=Bacillus subtilis (strain 168) GN=acoB PE=3 SV=3	200	Y	0.829052	0.00896245	51.135	EDKTSYNMKGEVPEDYYTIPLGKADIKREGN	GEVPEDY(ph)Y(ph)TIPLGK	2	2.673	NaN	NaN	1	1	NaN	NaN	1	1	0	0	0	NaN	NaN	NaN
O34591	Acetoin:2,6-dichlorophenolindophenol oxidoreductase subunit beta	acoB	>sp|O34591|ACOB_BACSU Acetoin:2,6-dichlorophenolindophenol oxidoreductase subunit beta OS=Bacillus subtilis (strain 168) GN=acoB PE=3 SV=3	201	Y	0.829052	0.00896245	51.135	DKTSYNMKGEVPEDYYTIPLGKADIKREGND	GEVPEDY(ph)Y(ph)TIPLGK	2	2.673	NaN	NaN	1	1	NaN	NaN	1	1	0	0	0	NaN	NaN	NaN
O34482	L-asparaginase 2	ansZ	>sp|O34482|ASPG2_BACSU L-asparaginase 2 OS=Bacillus subtilis (strain 168) GN=ansZ PE=2 SV=1	43	S	0.999664	0.0194797	58.32	ESPKEKAQTQKVSSASASEKKDLPNIRILAT	VSSAS(ph)AS(ph)EKK	2	0.66616	1.973	1.8057	8.73227e-05	8.73227e-05	0.53347	0.549233	0.0245354	0.0245354	85198	2778400	78158	NaN	NaN	NaN
O34482	L-asparaginase 2	ansZ	>sp|O34482|ASPG2_BACSU L-asparaginase 2 OS=Bacillus subtilis (strain 168) GN=ansZ PE=2 SV=1	45	S	0.999946	0.0194797	58.32	PKEKAQTQKVSSASASEKKDLPNIRILATGG	VSSAS(ph)AS(ph)EKK	2	0.66616	1.973	1.8057	8.73227e-05	8.73227e-05	0.53347	0.549233	0.0245354	0.0245354	85198	2778400	78158	NaN	NaN	NaN
P42061	Oligopeptide-binding protein AppA	appA	>sp|P42061|APPA_BACSU Oligopeptide-binding protein AppA OS=Bacillus subtilis (strain 168) GN=appA PE=1 SV=2	527	Y	1	0.0195718	59.975	PNNHMAMPENLEGYKYHPKRDLYNIEKWWLA	Y(ph)HPKRDLY(ph)NIEK	2	-2.5214	0.63362	0.612075	0.132847	0.132847	0.45228	0.45271	0.00322061	0.00322061	32245000	7160800	6075200	NaN	NaN	NaN
P42061	Oligopeptide-binding protein AppA	appA	>sp|P42061|APPA_BACSU Oligopeptide-binding protein AppA OS=Bacillus subtilis (strain 168) GN=appA PE=1 SV=2	534	Y	1	0.0195718	59.975	PENLEGYKYHPKRDLYNIEKWWLAK______	Y(ph)HPKRDLY(ph)NIEK	2	-2.5214	0.63362	0.612075	0.132847	0.132847	0.45228	0.45271	0.00322061	0.00322061	32245000	7160800	6075200	NaN	NaN	NaN
P42064	Oligopeptide transport ATP-binding protein AppD	appD	>sp|P42064|APPD_BACSU Oligopeptide transport ATP-binding protein AppD OS=Bacillus subtilis (strain 168) GN=appD PE=3 SV=1	2	S	0.5	0.00229836	99.732	______________MSTLLEVNNLKTYFFRK	S(ph)T(ph)LLEVNNLK	2	0.55989	0.40659	0.615058	0.13656	0.13656	0.84565	0.898147	0.635178	0.635178	1625700	677330	1263000	0	0	0
P36843	Arginine biosynthesis bifunctional protein ArgJ;Glutamate N-acetyltransferase;Amino-acid acetyltransferase;Arginine biosynthesis bifunctional protein ArgJ alpha chain;Arginine biosynthesis bifunctional protein ArgJ beta chain	argJ	>sp|P36843|ARGJ_BACSU Arginine biosynthesis bifunctional protein ArgJ OS=Bacillus subtilis (strain 168) GN=argJ PE=3 SV=2	362	S	0.991884	3.79594e-60	188.16	GQCLFKNNEPQPFSESIAKEYLEGDEITIVI	NNEPQPFSES(ph)IAK	2	0.42211	0.92429	0.981658	0.905604	0.905604	1.3988	1.32852	0.233231	0.233231	3760000	3131000	4473600	0	0	0
P39912	Protein AroA(G);Phospho-2-dehydro-3-deoxyheptonate aldolase;Chorismate mutase	aroA	>sp|P39912|AROG_BACSU Protein AroA(G) OS=Bacillus subtilis (strain 168) GN=aroA PE=1 SV=1	4	T	0.998214	6.65699e-05	103.97	______________MSNTELELLRQKADELN	SNT(ph)ELELLRQK	3	-0.11114	0.83635	0.79365	0.00293618	0.00293618	1.2751	1.10724	0.721366	0.721366	207220000	161520000	230310000	0	0	0
P39912	Protein AroA(G);Phospho-2-dehydro-3-deoxyheptonate aldolase;Chorismate mutase	aroA	>sp|P39912|AROG_BACSU Protein AroA(G) OS=Bacillus subtilis (strain 168) GN=aroA PE=1 SV=1	2	S	0.999938	5.67595e-152	234.52	____________MSNTELELLRQKADELNLQ	S(ph)NTELELLRQK	2	0.020408	0.83956	1.05547	0.877762	0.877762	1.2867	1.11732	0.690512	0.690512	530880000	388470000	642660000	0	0	0
P54537	Arginine transport ATP-binding protein ArtM	artM	>sp|P54537|ARTM_BACSU Arginine transport ATP-binding protein ArtM OS=Bacillus subtilis (strain 168) GN=artM PE=1 SV=1	109	S	1	0.0167878	58.699	VLENIMYAPVNVKKESKQAAQEKAEDLLRKV	KES(ph)KQAAQEK	2	-3.8778	NaN	NaN	1	1	NaN	NaN	1	1	0	0	0	NaN	NaN	NaN
P37814	ATP synthase subunit b	atpF	>sp|P37814|ATPF_BACSU ATP synthase subunit b OS=Bacillus subtilis (strain 168) GN=atpF PE=1 SV=1	55	T	0.592176	0.00246985	75.548	LNIMKQREDHIAGEITSAEEKNKEAQQLIEE	QREDHIAGEIT(ph)SAEEK	3	-0.043127	1.1873	1.16785	0.0852417	0.0852417	1.2692	1.3243	0.238996	0.238996	477220	577810	489630	0	0	0
O32224	FMN-dependent NADH-azoreductase 2	azoR2	>sp|O32224|AZOR2_BACSU FMN-dependent NADH-azoreductase 2 OS=Bacillus subtilis (strain 168) GN=azoR2 PE=1 SV=1	75	S	0.999993	1.82953e-76	199.97	SGWGKLQSGTGFEELSESEKAKVGRLGELSD	LQSGTGFEELSES(ph)EK	2	0.71851	1.0619	1.19244	0.45947	0.45947	1.0125	1.24738	0.36647	0.36647	21428000	20043000	16679000	0	0	0
O32224	FMN-dependent NADH-azoreductase 2	azoR2	>sp|O32224|AZOR2_BACSU FMN-dependent NADH-azoreductase 2 OS=Bacillus subtilis (strain 168) GN=azoR2 PE=1 SV=1	73	S	0.499982	0.0179411	90.017	WGKLQSGTGFEELSESEKAKVGRLGELSDQF	LQSGTGFEELS(ph)ES(ph)EK	2	0.66894	1.0829	1.21602	0.404419	0.404419	1.0721	1.32081	0.243866	0.243866	5151200	5759300	5215100	0	0	0
O34741	Bacitracin export permease protein BceB	bceB	>sp|O34741|BCEB_BACSU Bacitracin export permease protein BceB OS=Bacillus subtilis (strain 168) GN=bceB PE=2 SV=1	188	S	0.95986	0.0324597	40.137	TFIKKQSILSLFKVTSSTEDKVKKISFFQML	QSILS(ph)LFKVT(ph)S(ph)STEDK	3	-1.9287	NaN	NaN	1	1	NaN	NaN	1	1	79799	0	0	NaN	NaN	NaN
O34741	Bacitracin export permease protein BceB	bceB	>sp|O34741|BCEB_BACSU Bacitracin export permease protein BceB OS=Bacillus subtilis (strain 168) GN=bceB PE=2 SV=1	182	S	0.579322	0.0324597	40.137	IMIMNYTFIKKQSILSLFKVTSSTEDKVKKI	QSILS(ph)LFKVT(ph)S(ph)STEDK	3	-1.9287	NaN	NaN	1	1	NaN	NaN	1	1	79799	0	0	NaN	NaN	NaN
O34741	Bacitracin export permease protein BceB	bceB	>sp|O34741|BCEB_BACSU Bacitracin export permease protein BceB OS=Bacillus subtilis (strain 168) GN=bceB PE=2 SV=1	189	S	0.552645	0.0324597	40.137	FIKKQSILSLFKVTSSTEDKVKKISFFQMLI	QSILS(ph)LFKVT(ph)S(ph)STEDK	3	-1.9287	NaN	NaN	1	1	NaN	NaN	1	1	79799	0	0	NaN	NaN	NaN
O34788	(R,R)-butanediol dehydrogenase	bdhA	>sp|O34788|BDHA_BACSU (R,R)-butanediol dehydrogenase OS=Bacillus subtilis (strain 168) GN=bdhA PE=3 SV=1	220	S	1	0.0032414	111.01	RQQKAEELGAIIVDPSKTDDVVAEIAERTGG	AEELGAIIVDPS(ph)K	2	0.47792	1.1639	1.10166	0.719231	0.719231	1.0874	1.0835	0.796996	0.796996	352100	274000	346280	0	0	0
O07620	Probable biotin transporter BioY	bioY	>sp|O07620|BIOY_BACSU Probable biotin transporter BioY OS=Bacillus subtilis (strain 168) GN=bioY PE=2 SV=1	176	S	0.853906	0.0102149	58.04	AAVSAFLAIKITQALSLSDTMFTKGG_____	ITQALS(ph)LS(ph)DTMFTK	2	-4.0151	NaN	NaN	1	1	NaN	NaN	1	1	0	0	0	NaN	NaN	NaN
O07620	Probable biotin transporter BioY	bioY	>sp|O07620|BIOY_BACSU Probable biotin transporter BioY OS=Bacillus subtilis (strain 168) GN=bioY PE=2 SV=1	178	S	0.971892	0.0102149	58.04	VSAFLAIKITQALSLSDTMFTKGG_______	ITQALS(ph)LS(ph)DTMFTK	2	-4.0151	NaN	NaN	1	1	NaN	NaN	1	1	0	0	0	NaN	NaN	NaN
O32104	Putative biotin transporter BioYB	bioYB	>sp|O32104|BIOYB_BACSU Putative biotin transporter BioYB OS=Bacillus subtilis (strain 168) GN=bioYB PE=3 SV=1	200	T	0.968249	7.57385e-08	121.68	RSIHKATGFNRNHISST______________	ATGFNRNHISST(ph)	2	-0.030717	NaN	NaN	1	1	NaN	NaN	1	1	0	0	0	NaN	NaN	NaN
O32104	Putative biotin transporter BioYB	bioYB	>sp|O32104|BIOYB_BACSU Putative biotin transporter BioYB OS=Bacillus subtilis (strain 168) GN=bioYB PE=3 SV=1	199	S	0.83966	0.00238675	108.9	SIHKATGFNRNHISST_______________	ATGFNRNHISS(ph)T	2	-0.39386	NaN	NaN	1	1	NaN	NaN	1	1	0	0	0	NaN	NaN	NaN
P54721	Catechol-2,3-dioxygenase	catE	>sp|P54721|CADE_BACSU Catechol-2,3-dioxygenase OS=Bacillus subtilis (strain 168) GN=catE PE=1 SV=2	12	Y	0.999806	0.0187936	57.148	____MTSIHEDTHIGYAKLTIRSLERSLQFY	MTSIHEDT(ph)HIGY(ph)AK	2	1.3131	NaN	NaN	1	1	NaN	NaN	1	1	0	0	401860	NaN	NaN	NaN
P54721	Catechol-2,3-dioxygenase	catE	>sp|P54721|CADE_BACSU Catechol-2,3-dioxygenase OS=Bacillus subtilis (strain 168) GN=catE PE=1 SV=2	8	T	0.999751	0.0187936	57.148	________MTSIHEDTHIGYAKLTIRSLERS	MTSIHEDT(ph)HIGY(ph)AK	2	1.3131	NaN	NaN	1	1	NaN	NaN	1	1	0	0	401860	NaN	NaN	NaN
P09339	Aconitate hydratase	citB	>sp|P09339|ACON_BACSU Aconitate hydratase OS=Bacillus subtilis (strain 168) GN=citB PE=1 SV=4	792	S	0.977012	0.0163917	87.088	KTGLVVLAGKDYGMGSSRDWAAKGTNLLGIR	DYGMGS(ph)SRDWAAK	2	0.42362	1.2245	1.13674	0.610024	0.610024	1.0063	1.04009	0.944389	0.944389	1052400	1206000	1087700	0	0	0
P37571	Negative regulator of genetic competence ClpC/MecB	clpC	>sp|P37571|CLPC_BACSU Negative regulator of genetic competence ClpC/MecB OS=Bacillus subtilis (strain 168) GN=clpC PE=1 SV=1	186	S	0.999999	0.0217628	95.755	TAIAKEDSLDPVIGRSKEIQRVIEVLSRRTK	EDSLDPVIGRS(ph)K	2	0.038285	1.1473	1.13213	0.623773	0.623773	1.1473	1.13966	0.624859	0.624859	390660	633830	497190	0.064287	0.34055	0.080934
P38493	Cytidylate kinase	cmk	>sp|P38493|KCY_BACSU Cytidylate kinase OS=Bacillus subtilis (strain 168) GN=cmk PE=1 SV=1	72	T	0.994313	0.0212198	73.885	EKLAELLKRTDIELITTKDGQKVFVNGTDVT	RTDIELIT(ph)TK	2	0.54189	0.12175	0.125515	1.27248e-38	1.27248e-38	0.0077314	0.00772599	1.43392e-69	1.43392e-69	79377000	731760	484950	0	0	0
P39146	ComF operon protein 2	comFB	>sp|P39146|COMFB_BACSU ComF operon protein 2 OS=Bacillus subtilis (strain 168) GN=comFB PE=4 SV=1	46	Y	1	0.0332398	46.406	QNDVLALSLNKVSPSYVTDFKKIAYTKAELV	VS(ph)PS(ph)Y(ph)VT(ph)DFK	2	-4.4473	NaN	NaN	1	1	NaN	NaN	1	1	0	0	0	NaN	NaN	NaN
P39146	ComF operon protein 2	comFB	>sp|P39146|COMFB_BACSU ComF operon protein 2 OS=Bacillus subtilis (strain 168) GN=comFB PE=4 SV=1	43	S	1	0.0332398	46.406	QVCQNDVLALSLNKVSPSYVTDFKKIAYTKA	VS(ph)PS(ph)Y(ph)VT(ph)DFK	2	-4.4473	NaN	NaN	1	1	NaN	NaN	1	1	0	0	0	NaN	NaN	NaN
P39146	ComF operon protein 2	comFB	>sp|P39146|COMFB_BACSU ComF operon protein 2 OS=Bacillus subtilis (strain 168) GN=comFB PE=4 SV=1	45	S	1	0.0332398	46.406	CQNDVLALSLNKVSPSYVTDFKKIAYTKAEL	VS(ph)PS(ph)Y(ph)VT(ph)DFK	2	-4.4473	NaN	NaN	1	1	NaN	NaN	1	1	0	0	0	NaN	NaN	NaN
P25954	ComG operon protein 2	comGB	>sp|P25954|COMGB_BACSU ComG operon protein 2 OS=Bacillus subtilis (strain 168) GN=comGB PE=3 SV=1	208	Y	0.990777	0.0164317	45.452	FSLQLSSLLKSGLSIYDSLNAFKHQTFLPFY	SGLS(ph)IY(ph)DS(ph)LNAFK	2	0.754	0.99564	NaN	1	1	0.97443	NaN	1	1	4417600	3488900	4185800	NaN	NaN	NaN
P25954	ComG operon protein 2	comGB	>sp|P25954|COMGB_BACSU ComG operon protein 2 OS=Bacillus subtilis (strain 168) GN=comGB PE=3 SV=1	206	S	0.979413	0.0164317	45.452	YFFSLQLSSLLKSGLSIYDSLNAFKHQTFLP	SGLS(ph)IY(ph)DS(ph)LNAFK	2	0.754	0.99564	NaN	1	1	0.97443	NaN	1	1	4417600	3488900	4185800	NaN	NaN	NaN
P25954	ComG operon protein 2	comGB	>sp|P25954|COMGB_BACSU ComG operon protein 2 OS=Bacillus subtilis (strain 168) GN=comGB PE=3 SV=1	210	S	0.999084	0.0164317	45.452	LQLSSLLKSGLSIYDSLNAFKHQTFLPFYRC	SGLS(ph)IY(ph)DS(ph)LNAFK	2	0.754	0.99564	NaN	1	1	0.97443	NaN	1	1	4417600	3488900	4185800	NaN	NaN	NaN
P07789	Spore coat protein B	cotB	>sp|P07789|COTB_BACSU Spore coat protein B OS=Bacillus subtilis (strain 168) GN=cotB PE=4 SV=2	253	S	0.832129	1.99139e-07	125.82	NQEDNNDKDSNSFISSKSYSSSKSSKRSLKS	DSNSFIS(ph)SK	2	0.26356	4.0805	NaN	1	1	5.5428	NaN	1	1	183770	822790	682000	NaN	NaN	NaN
P07789	Spore coat protein B	cotB	>sp|P07789|COTB_BACSU Spore coat protein B OS=Bacillus subtilis (strain 168) GN=cotB PE=4 SV=2	254	S	0.781472	4.23011e-19	148.96	QNQEDNNDKDSNSFISSKSYSSSKSSKRSLK	DSNSFISS(ph)K	2	-0.058516	5.0352	NaN	1	1	5.6399	NaN	1	1	158000	543020	607170	NaN	NaN	NaN
Q45535	Inner spore coat protein H	cotH	>sp|Q45535|COTH_BACSU Inner spore coat protein H OS=Bacillus subtilis (strain 168) GN=cotH PE=1 SV=2	308	Y	0.875422	0.0212131	60.157	KRLLEKTLQSLFTIEYMEPKIMAMYERIRPF	TLQSLFTIEY(ph)MEPK	2	-0.5148	1.7413	NaN	1	1	20.411	NaN	1	1	58154	57619	3381900	NaN	NaN	NaN
O34653	Fatty acid desaturase	des	>sp|O34653|DES_BACSU Fatty acid desaturase OS=Bacillus subtilis (strain 168) GN=des PE=2 SV=1	5	T	0.932618	0.0220956	48.405	___________MTEQTIAHKQKQLTKQVAAF	MTEQT(ph)IAHKQKQLT(ph)K	3	1.1121	NaN	NaN	1	1	NaN	NaN	1	1	0	1409900	0	NaN	NaN	NaN
O34653	Fatty acid desaturase	des	>sp|O34653|DES_BACSU Fatty acid desaturase OS=Bacillus subtilis (strain 168) GN=des PE=2 SV=1	14	T	0.999984	0.0220956	48.405	__MTEQTIAHKQKQLTKQVAAFAQPETKNSL	MTEQT(ph)IAHKQKQLT(ph)K	3	1.1121	NaN	NaN	1	1	NaN	NaN	1	1	0	1409900	0	NaN	NaN	NaN
P17820	Chaperone protein DnaK	dnaK	>sp|P17820|DNAK_BACSU Chaperone protein DnaK OS=Bacillus subtilis (strain 168) GN=dnaK PE=1 SV=3	601	Y	1	0.000369064	81.357	ANAEGKADDNVVDAEYEEVNDDQNKK_____	ADDNVVDAEY(ph)EEVNDDQNK	2	0.3474	0.29727	0.298614	0.000310618	0.000310618	1.4781	1.4956	0.0826925	0.0826925	665530	147270	822120	0.013228	0.016504	0.015434
P46353	Phosphopentomutase	drm	>sp|P46353|DEOB_BACSU Phosphopentomutase OS=Bacillus subtilis (strain 168) GN=drm PE=3 SV=3	87	T	0.968577	2.76953e-05	95.205	YYGKMQEASNGKDTMTGHWEIMGLYIDKPFK	DT(ph)MTGHWEIMGLYIDK	3	0.12355	0.77758	0.805582	0.485238	0.485238	0.83133	0.878153	0.57844	0.57844	8226000	5926500	5755800	NaN	NaN	NaN
P46353	Phosphopentomutase	drm	>sp|P46353|DEOB_BACSU Phosphopentomutase OS=Bacillus subtilis (strain 168) GN=drm PE=3 SV=3	89	T	0.855847	0.000224753	87.411	LAYYGKMQEASNGKDTMTGHWEIMGLYIDKP	DTMT(ph)GHWEIMGLYIDK	3	0.13369	0.9273	0.960694	0.855701	0.855701	0.84794	0.895699	0.628175	0.628175	4082000	3818900	2874700	NaN	NaN	NaN
P71057	Putative glycosyltransferase EpsH	epsH	>sp|P71057|EPSH_BACSU Putative glycosyltransferase EpsH OS=Bacillus subtilis (strain 168) GN=epsH PE=2 SV=1	272	T	1	0.00567323	63.216	FIVLHSSICMLNEWKTSGSRRLFEKLRNVGV	T(ph)S(ph)GS(ph)RRLFEK	2	-0.082334	0.96178	0.976347	0.89302	0.89302	1.0475	0.976963	0.864218	0.864218	1568800	1332400	1495400	NaN	NaN	NaN
P71057	Putative glycosyltransferase EpsH	epsH	>sp|P71057|EPSH_BACSU Putative glycosyltransferase EpsH OS=Bacillus subtilis (strain 168) GN=epsH PE=2 SV=1	273	S	1	0.00567323	63.216	IVLHSSICMLNEWKTSGSRRLFEKLRNVGVI	T(ph)S(ph)GS(ph)RRLFEK	2	-0.082334	0.96178	0.976347	0.89302	0.89302	1.0475	0.976963	0.864218	0.864218	1568800	1332400	1495400	NaN	NaN	NaN
P71057	Putative glycosyltransferase EpsH	epsH	>sp|P71057|EPSH_BACSU Putative glycosyltransferase EpsH OS=Bacillus subtilis (strain 168) GN=epsH PE=2 SV=1	275	S	1	0.00567323	63.216	LHSSICMLNEWKTSGSRRLFEKLRNVGVICA	T(ph)S(ph)GS(ph)RRLFEK	2	-0.082334	0.96178	0.976347	0.89302	0.89302	1.0475	0.976963	0.864218	0.864218	1568800	1332400	1495400	NaN	NaN	NaN
P13243	Probable fructose-bisphosphate aldolase	fbaA	>sp|P13243|ALF_BACSU Probable fructose-bisphosphate aldolase OS=Bacillus subtilis (strain 168) GN=fbaA PE=1 SV=2	212	T	0.996719	0.000829567	61.962	EIGKSTGLPLVLHGGTGIPTADIKKSISLGT	STGLPLVLHGGT(ph)GIPTADIK	3	0.069897	0.95146	0.925995	0.772078	0.772078	0.65301	0.648278	0.0988332	0.0988332	2059000	1363200	1099300	0.23172	0	0
P13243	Probable fructose-bisphosphate aldolase	fbaA	>sp|P13243|ALF_BACSU Probable fructose-bisphosphate aldolase OS=Bacillus subtilis (strain 168) GN=fbaA PE=1 SV=2	234	T	1	2.59014e-151	234.36	AIKETVIGKMREFGSSNQA____________	INVNT(ph)ENQISSAK	2	0.23013	0.9156	0.891095	0.687503	0.687503	0.87188	0.865561	0.543343	0.543343	457790000	409060000	398880000	0.32258	0.29181	0.29584
P13243	Probable fructose-bisphosphate aldolase	fbaA	>sp|P13243|ALF_BACSU Probable fructose-bisphosphate aldolase OS=Bacillus subtilis (strain 168) GN=fbaA PE=1 SV=2	282	S	0.990453	0.00815638	87.863	IKKSISLGTAKINVNTENQISSAKAVRETLA	MREFGSS(ph)NQA	2	0.38346	NaN	NaN	1	1	NaN	NaN	1	1	0	0	0	NaN	NaN	NaN
Q45597	Fructose-1,6-bisphosphatase class 3	fbp	>sp|Q45597|F16PC_BACSU Fructose-1,6-bisphosphatase class 3 OS=Bacillus subtilis (strain 168) GN=fbp PE=1 SV=2	486	Y	0.968138	0.0171762	73.632	YSSLFGKRAMTTFERYFIKEKETHKEKKNPY	RAMTTFERY(ph)FIK	2	3.0087	0.94751	0.937108	0.798958	0.798958	1.1371	1.096	0.756684	0.756684	5059200	4211400	8544300	NaN	NaN	NaN
Q45597	Fructose-1,6-bisphosphatase class 3	fbp	>sp|Q45597|F16PC_BACSU Fructose-1,6-bisphosphatase class 3 OS=Bacillus subtilis (strain 168) GN=fbp PE=1 SV=2	481	T	0.515931	0.0171762	73.632	LWTGEYSSLFGKRAMTTFERYFIKEKETHKE	RAMT(ph)T(ph)FERYFIK	2	3.0087	0.94751	0.937108	0.798958	0.798958	1.1371	1.096	0.756684	0.756684	5059200	4211400	8544300	NaN	NaN	NaN
Q45597	Fructose-1,6-bisphosphatase class 3	fbp	>sp|Q45597|F16PC_BACSU Fructose-1,6-bisphosphatase class 3 OS=Bacillus subtilis (strain 168) GN=fbp PE=1 SV=2	482	T	0.515931	0.0171762	73.632	WTGEYSSLFGKRAMTTFERYFIKEKETHKEK	RAMT(ph)T(ph)FERYFIK	2	3.0087	0.94751	0.937108	0.798958	0.798958	1.1371	1.096	0.756684	0.756684	5059200	4211400	8544300	NaN	NaN	NaN
P80868	Elongation factor G	fusA	>sp|P80868|EFG_BACSU Elongation factor G OS=Bacillus subtilis (strain 168) GN=fusA PE=1 SV=3	680	S	1	0.00915651	107.11	GTFTMHMDHYEEVPKSVAEEIIKKNKGE___	S(ph)VAEEIIKK	2	0.099911	1.1896	1.16217	0.537712	0.537712	1.1153	1.08009	0.808175	0.808175	12991000	10732000	12399000	0	0.41344	0
P39072	Spore germination protein GerM	gerM	>sp|P39072|GERM_BACSU Spore germination protein GerM OS=Bacillus subtilis (strain 168) GN=gerM PE=1 SV=2	67	T	0.937701	0.0250921	69.314	SNTTAAKKTESEKSDTAKADQASSTVMRELY	KTESEKSDT(ph)AK	2	3.3913	NaN	NaN	1	1	NaN	NaN	1	1	348460	0	0	NaN	NaN	NaN
O34824	Phosphoglucosamine mutase	glmM	>sp|O34824|GLMM_BACSU Phosphoglucosamine mutase OS=Bacillus subtilis (strain 168) GN=glmM PE=1 SV=1	98	S	0.921928	1.96518e-11	93.5	LTKAMDAEAGVMISASHNPVQDNGIKFFGGD	AMDAEAGVMIS(ph)ASHNPVQDNGIK	3	-0.023042	0.74912	0.744787	2.80468e-05	2.80468e-05	0.37976	0.3977	0.00064201	0.00064201	438340000	86505000	91179000	0	0	0
O34824	Phosphoglucosamine mutase	glmM	>sp|O34824|GLMM_BACSU Phosphoglucosamine mutase OS=Bacillus subtilis (strain 168) GN=glmM PE=1 SV=1	100	S	0.997154	1.61905e-22	103.99	SYLTKAMDAEAGVMISASHNPVQDNGIKFFG	AMDAEAGVMISAS(ph)HNPVQDNGIK	3	-0.15929	0.55983	0.550093	0.0693915	0.0693915	0.50087	0.524532	0.0157505	0.0157505	1419400000	487940000	459910000	0	0	0
P39812	Glutamate synthase [NADPH] large chain	gltA	>sp|P39812|GLTA_BACSU Glutamate synthase [NADPH] large chain OS=Bacillus subtilis (strain 168) GN=gltA PE=2 SV=3	859	S	0.999191	5.31023e-12	141	GNRKPLKLEEVESAESIVKRFKTGAMSFGSL	LEEVESAES(ph)IVK	2	0.31778	1.15	1.07587	0.805867	0.805867	1.3351	1.27056	0.323392	0.323392	1880000	1576400	1925200	0	0	0
P39148	Serine hydroxymethyltransferase	glyA	>sp|P39148|GLYA_BACSU Serine hydroxymethyltransferase OS=Bacillus subtilis (strain 168) GN=glyA PE=1 SV=1	287	S	1	0.00184954	98.676	EVLQDDFKTYAQNVISNAKRLAEALTKEGIQ	TYAQNVIS(ph)NAK	2	-0.068781	NaN	NaN	1	1	NaN	NaN	1	1	0	0	0	NaN	NaN	NaN
P80240	Transcription elongation factor GreA	greA	>sp|P80240|GREA_BACSU Transcription elongation factor GreA OS=Bacillus subtilis (strain 168) GN=greA PE=1 SV=4	84	S	1	3.13345e-12	137.39	ENMIRNAKIIEDDGGSNVVGLGKTVTFVELP	IIEDDGGS(ph)NVVGLGK	2	-0.29501	1.2725	1.18504	0.477792	0.477792	1.2159	1.26267	0.337579	0.337579	4189500	4798000	4404600	0	0	0.12671
P28598	60 kDa chaperonin	groL	>sp|P28598|CH60_BACSU 60 kDa chaperonin OS=Bacillus subtilis (strain 168) GN=groL PE=1 SV=3	337	T	1	5.13252e-110	212.47	TGGEVITEDLGLDLKSTQIAQLGRASKVVVT	ENTTIVEGAGET(ph)DK	2	0.097493	1.0388	1.02801	0.978284	0.978284	1.0564	1.1269	0.661876	0.661876	10042000	9962800	9766300	0	0	0
P28598	60 kDa chaperonin	groL	>sp|P28598|CH60_BACSU 60 kDa chaperonin OS=Bacillus subtilis (strain 168) GN=groL PE=1 SV=3	309	S	0.880308	4.35215e-07	127.66	VVTKENTTIVEGAGETDKISARVTQIRAQVE	S(ph)TQIAQLGRASK	2	-0.29384	1.2507	1.2377	0.358284	0.358284	1.124	1.19901	0.470451	0.470451	643560	631200	723510	0	0	0
P19582	Homoserine dehydrogenase	hom	>sp|P19582|DHOM_BACSU Homoserine dehydrogenase OS=Bacillus subtilis (strain 168) GN=hom PE=3 SV=2	257	S	1	8.11495e-19	145.81	LGYTMKLIGIAQRDGSKIEVSVQPTLLPDHH	LIGIAQRDGS(ph)K	2	0.10586	0.87258	1.00073	0.950417	0.950417	0.86678	0.970551	0.845579	0.845579	9866300	8681200	11206000	0	0	0
P19582	Homoserine dehydrogenase	hom	>sp|P19582|DHOM_BACSU Homoserine dehydrogenase OS=Bacillus subtilis (strain 168) GN=hom PE=3 SV=2	237	S	0.99847	9.42853e-111	217.67	DVKVKGISQITDEDISFSKRLGYTMKLIGIA	GISQITDEDIS(ph)FSK	2	0.082884	0.91833	1.0532	0.885895	0.885895	0.99354	1.11249	0.705205	0.705205	1101900	992070	969410	0	0	0
P19582	Homoserine dehydrogenase	hom	>sp|P19582|DHOM_BACSU Homoserine dehydrogenase OS=Bacillus subtilis (strain 168) GN=hom PE=3 SV=2	433	S	1	0.00910945	93.623	VQEVKSTYRVEGNGWS_______________	STYRVEGNGWS(ph)	2	-0.46803	NaN	NaN	1	1	NaN	NaN	1	1	0	0	0	NaN	NaN	NaN
P39126	Isocitrate dehydrogenase [NADP]	icd	>sp|P39126|IDH_BACSU Isocitrate dehydrogenase [NADP] OS=Bacillus subtilis (strain 168) GN=icd PE=1 SV=1	168	S	1	2.82273e-07	130.4	GIEYAKGSEEVQKLISFLQNELNVNKIRFPE	LIS(ph)FLQNELNVNK	2	0.040227	1.0541	1.09356	0.745904	0.745904	1.064	1.15249	0.589	0.589	19487000	17620000	16308000	0	0	0
Q45477	Isoleucine--tRNA ligase	ileS	>sp|Q45477|SYI_BACSU Isoleucine--tRNA ligase OS=Bacillus subtilis (strain 168) GN=ileS PE=3 SV=3	598	S	1	0.0224272	75.229	SHGFALDGEGRKMSKSIGNVVVPAKVMKQLG	S(ph)IGNVVVPAK	2	-0.42686	1.1002	1.12643	0.641005	0.641005	1.2981	1.27402	0.317311	0.317311	508990	455280	463130	0.046299	0	0
P37946	L-threonine dehydratase biosynthetic IlvA	ilvA	>sp|P37946|ILVA_BACSU L-threonine dehydratase biosynthetic IlvA OS=Bacillus subtilis (strain 168) GN=ilvA PE=3 SV=1	378	S	1	1.629e-131	230.48	NDDITRFEYTKKNNKSNGPALVGIELQNKAD	S(ph)NGPALVGIELQNK	2	-0.17558	1.2161	1.24371	0.346251	0.346251	1.0219	1.1254	0.666297	0.666297	7664000	7951600	7549800	0	0	0
P37253	Ketol-acid reductoisomerase	ilvC	>sp|P37253|ILVC_BACSU Ketol-acid reductoisomerase OS=Bacillus subtilis (strain 168) GN=ilvC PE=1 SV=1	52	S	0.998592	1.38105e-26	153.32	VKESMKEVLKDIQNGTFAKEWIVENQVNRPR	S(ph)FTQAQEDGHK	2	0.11561	0.92939	0.976332	0.892984	0.892984	0.87699	0.962562	0.822305	0.822305	590720	463050	514860	0	0	0.29851
P37253	Ketol-acid reductoisomerase	ilvC	>sp|P37253|ILVC_BACSU Ketol-acid reductoisomerase OS=Bacillus subtilis (strain 168) GN=ilvC PE=1 SV=1	285	T	1	0.00247326	101.89	MMPFVKQGKKKEAVVSVAQN___________	DIQNGT(ph)FAK	2	0.12039	1.0795	1.13402	0.618105	0.618105	1.033	1.13379	0.641719	0.641719	9717100	8589900	8813900	0	0	0
P37253	Ketol-acid reductoisomerase	ilvC	>sp|P37253|ILVC_BACSU Ketol-acid reductoisomerase OS=Bacillus subtilis (strain 168) GN=ilvC PE=1 SV=1	338	S	1	1.69981e-05	121.29	KESGVDVIVGVRQGKSFTQAQEDGHKVFSVK	EAVVS(ph)VAQN	2	0.14452	NaN	NaN	1	1	NaN	NaN	1	1	0	0	0	NaN	NaN	NaN
P96630	Metallopeptidase ImmA	immA	>sp|P96630|IMMA_BACSU Metallopeptidase ImmA OS=Bacillus subtilis (strain 168) GN=immA PE=1 SV=1	6	T	0.868535	0.01986	49.448	__________MITIYTSKGIKHKVQSVIKTH	MITIYT(ph)SKGIK	2	2.3779	NaN	NaN	1	1	NaN	NaN	1	1	0	0	0	NaN	NaN	NaN
P94565	2-isopropylmalate synthase	leuA	>sp|P94565|LEU1_BACSU 2-isopropylmalate synthase OS=Bacillus subtilis (strain 168) GN=leuA PE=3 SV=1	349	S	0.999999	0.000270037	88.385	HAFKDRLTALGFQFDSEEINKFFTMFKELTE	DRLTALGFQFDS(ph)EEINK	3	-0.41236	0.75559	0.915545	0.746757	0.746757	0.73998	0.845537	0.488809	0.488809	1380300	910630	1100900	0.39893	0	0
P05645	3-isopropylmalate dehydrogenase	leuB	>sp|P05645|LEU3_BACSU 3-isopropylmalate dehydrogenase OS=Bacillus subtilis (strain 168) GN=leuB PE=3 SV=3	363	S	0.999922	0.00658433	83.856	ITEEVKAAIMSENTISNV_____________	AAIMSENTIS(ph)NV	2	0.08745	NaN	NaN	1	1	NaN	NaN	1	1	0	0	0	NaN	NaN	NaN
P39130	Alpha-galacturonidase	lplD	>sp|P39130|LPLD_BACSU Alpha-galacturonidase OS=Bacillus subtilis (strain 168) GN=lplD PE=1 SV=2	6	T	1	0.0252523	43.405	__________MFHISTLDQIKIAYIGGGSQG	MFHIS(ph)T(ph)LDQIK	2	2.5882	1.1295	NaN	1	1	0.95008	NaN	1	1	397900	378310	380660	NaN	NaN	NaN
P39130	Alpha-galacturonidase	lplD	>sp|P39130|LPLD_BACSU Alpha-galacturonidase OS=Bacillus subtilis (strain 168) GN=lplD PE=1 SV=2	5	S	1	0.0252523	43.405	___________MFHISTLDQIKIAYIGGGSQ	MFHIS(ph)T(ph)LDQIK	2	2.5882	1.1295	NaN	1	1	0.95008	NaN	1	1	397900	378310	380660	NaN	NaN	NaN
P80877	5-methyltetrahydropteroyltriglutamate--homocysteine methyltransferase	metE	>sp|P80877|METE_BACSU 5-methyltetrahydropteroyltriglutamate--homocysteine methyltransferase OS=Bacillus subtilis (strain 168) GN=metE PE=1 SV=4	213	S	0.528653	0.000285468	70.335	IEPMTVKDTVYAQSLTSKHVKGMLTGPVTIL	WVQIDEPALVTASS(ph)EDVRGAK	3	-0.097692	0.99993	1.13685	0.609701	0.609701	0.78845	1.02298	0.996029	0.996029	952740	897480	789980	0	0	0
P80877	5-methyltetrahydropteroyltriglutamate--homocysteine methyltransferase	metE	>sp|P80877|METE_BACSU 5-methyltetrahydropteroyltriglutamate--homocysteine methyltransferase OS=Bacillus subtilis (strain 168) GN=metE PE=1 SV=4	549	S	0.962842	4.91987e-27	159.41	EFIEPMTVKDTVYAQSLTSKHVKGMLTGPVT	DTVYAQSLTS(ph)K	2	-0.17804	1.0844	1.23289	0.368161	0.368161	0.80526	1.04479	0.927962	0.927962	6577700	5864400	5735800	0.38479	0.27493	0.32457
P80877	5-methyltetrahydropteroyltriglutamate--homocysteine methyltransferase	metE	>sp|P80877|METE_BACSU 5-methyltetrahydropteroyltriglutamate--homocysteine methyltransferase OS=Bacillus subtilis (strain 168) GN=metE PE=1 SV=4	546	S	0.978063	0.021952	71.976	VKWVQIDEPALVTASSEDVRGAKELFESITS	DTVYAQS(ph)LTSK	2	-0.15984	0.68206	0.775456	0.41817	0.41817	0.83597	1.08463	0.793297	0.793297	350850	209090	274570	0	0	0
P80877	5-methyltetrahydropteroyltriglutamate--homocysteine methyltransferase	metE	>sp|P80877|METE_BACSU 5-methyltetrahydropteroyltriglutamate--homocysteine methyltransferase OS=Bacillus subtilis (strain 168) GN=metE PE=1 SV=4	548	T	0.600082	0.000468544	109.6	EPMTVKDTVYAQSLTSKHVKGMLTGPVTILN	DTVYAQSLT(ph)SK	2	-0.14081	0.75863	0.862511	0.61863	0.61863	0.84453	1.09574	0.757515	0.757515	6968800	4833500	5427500	0	0	0
P80877	5-methyltetrahydropteroyltriglutamate--homocysteine methyltransferase	metE	>sp|P80877|METE_BACSU 5-methyltetrahydropteroyltriglutamate--homocysteine methyltransferase OS=Bacillus subtilis (strain 168) GN=metE PE=1 SV=4	372	S	1	0.00790259	82.483	LTALKEGLVSGKAAISEEIQQAKADIQALKQ	AAIS(ph)EEIQQAK	2	0.49514	0.88501	1.0062	0.963126	0.963126	0.90828	1.17845	0.520586	0.520586	681470	514310	616180	0	0	0.052595
O32169	Methionine import ATP-binding protein MetN	metN	>sp|O32169|METN_BACSU Methionine import ATP-binding protein MetN OS=Bacillus subtilis (strain 168) GN=metN PE=1 SV=1	263	S	0.665159	2.62168e-18	149.86	EETKETLQHLLDDTASGKMVQLTFVGESAEQ	ETLQHLLDDTAS(ph)GK	2	-0.019561	1.3152	1.38838	0.141483	0.141483	1.0253	1.08861	0.780374	0.780374	297460	360090	320010	0	0	0
P42980	Methylglyoxal synthase	mgsA	>sp|P42980|MGSA_BACSU Methylglyoxal synthase OS=Bacillus subtilis (strain 168) GN=mgsA PE=3 SV=1	32	Y	0.917656	0.0173921	42.314	QFTTAYRDILKNHDLYATGTTGLKIHEATGL	NHDLY(ph)ATGT(ph)T(ph)GLK	2	1.0737	0.86232	1.03611	0.948247	0.948247	0.98759	1.00257	0.938084	0.938084	5557500	4005700	5099600	NaN	NaN	NaN
P42980	Methylglyoxal synthase	mgsA	>sp|P42980|MGSA_BACSU Methylglyoxal synthase OS=Bacillus subtilis (strain 168) GN=mgsA PE=3 SV=1	36	T	0.736023	0.0173921	42.314	AYRDILKNHDLYATGTTGLKIHEATGLQIER	NHDLY(ph)ATGT(ph)T(ph)GLK	2	1.0737	0.86232	1.03611	0.948247	0.948247	0.98759	1.00257	0.938084	0.938084	5557500	4005700	5099600	NaN	NaN	NaN
P42980	Methylglyoxal synthase	mgsA	>sp|P42980|MGSA_BACSU Methylglyoxal synthase OS=Bacillus subtilis (strain 168) GN=mgsA PE=3 SV=1	37	T	0.696429	0.0173921	42.314	YRDILKNHDLYATGTTGLKIHEATGLQIERF	NHDLY(ph)ATGT(ph)T(ph)GLK	2	1.0737	0.86232	1.03611	0.948247	0.948247	0.98759	1.00257	0.938084	0.938084	5557500	4005700	5099600	NaN	NaN	NaN
P54544	Membrane protein insertase MisCB	misCB	>sp|P54544|MISCB_BACSU Membrane protein insertase MisCB OS=Bacillus subtilis (strain 168) GN=misCB PE=1 SV=1	273	S	0.988516	0.0190773	100.09	QMTHHKSKKTAALTESVK_____________	TAALTES(ph)VK	2	0.29079	0.78016	0.726677	0.317311	0.317311	0.81552	0.743884	0.248389	0.248389	388090	260380	330990	NaN	NaN	NaN
O31669	Acireductone dioxygenase	mtnD	>sp|O31669|MTND_BACSU Acireductone dioxygenase OS=Bacillus subtilis (strain 168) GN=mtnD PE=3 SV=1	85	S	0.884544	6.62711e-07	126.42	TRRGYKAQDVISLSDSNPKLDELLENFKREH	AQDVISLSDS(ph)NPK	2	0.567	1.3298	1.43172	0.105683	0.105683	1.2365	1.5574	0.0547377	0.0547377	444670	475210	434250	0	0	0
O31666	2,3-diketo-5-methylthiopentyl-1-phosphate enolase	mtnW	>sp|O31666|MTNW_BACSU 2,3-diketo-5-methylthiopentyl-1-phosphate enolase OS=Bacillus subtilis (strain 168) GN=mtnW PE=1 SV=2	2	S	0.999998	1.23811e-24	150.23	______________MSELLATYLLTEPGADT	S(ph)ELLATYLLTEPGADTEK	2	0.20964	1.0085	1.07922	0.794335	0.794335	0.75029	0.995185	0.916897	0.916897	2580200	2270100	1853900	0	0	0
P46904	Protein NatB	natB	>sp|P46904|NATB_BACSU Protein NatB OS=Bacillus subtilis (strain 168) GN=natB PE=4 SV=2	3	S	0.99986	0.0328051	60.294	_____________MLSHIYKKEMIDALRDRK	LS(ph)HIYKK	2	4.1582	NaN	NaN	1	1	NaN	NaN	1	1	0	0	0	NaN	NaN	NaN
P96621	Antitoxin EndoAI	ndoAI	>sp|P96621|ENDAI_BACSU Antitoxin EndoAI OS=Bacillus subtilis (strain 168) GN=ndoAI PE=1 SV=1	2	S	0.999975	0.00754503	58.098	______________MSESSARTEMKISLPEN	MS(ph)ES(ph)S(ph)ARTEMK	2	-1.9727	NaN	NaN	1	1	NaN	NaN	1	1	0	0	0	NaN	NaN	NaN
P96621	Antitoxin EndoAI	ndoAI	>sp|P96621|ENDAI_BACSU Antitoxin EndoAI OS=Bacillus subtilis (strain 168) GN=ndoAI PE=1 SV=1	4	S	0.947206	0.00754503	58.098	____________MSESSARTEMKISLPENLV	MS(ph)ES(ph)S(ph)ARTEMK	2	-1.9727	NaN	NaN	1	1	NaN	NaN	1	1	0	0	0	NaN	NaN	NaN
P96621	Antitoxin EndoAI	ndoAI	>sp|P96621|ENDAI_BACSU Antitoxin EndoAI OS=Bacillus subtilis (strain 168) GN=ndoAI PE=1 SV=1	5	S	0.780569	0.00754503	58.098	___________MSESSARTEMKISLPENLVA	MS(ph)ES(ph)S(ph)ARTEMK	2	-1.9727	NaN	NaN	1	1	NaN	NaN	1	1	0	0	0	NaN	NaN	NaN
P32727	Transcription termination/antitermination protein NusA	nusA	>sp|P32727|NUSA_BACSU Transcription termination/antitermination protein NusA OS=Bacillus subtilis (strain 168) GN=nusA PE=3 SV=2	3	S	0.98385	0.0158195	44.193	______________MSSELLDALTILEKEKG	MS(ph)S(ph)ELLDALTILEK	2	-0.1935	0.96289	0.975	0.88982	0.88982	1.0059	1.02439	1	1	107640000	98073000	100430000	NaN	NaN	NaN
P32727	Transcription termination/antitermination protein NusA	nusA	>sp|P32727|NUSA_BACSU Transcription termination/antitermination protein NusA OS=Bacillus subtilis (strain 168) GN=nusA PE=3 SV=2	2	S	0.944177	0.0158195	44.193	_____________MSSELLDALTILEKEKGI	MS(ph)S(ph)ELLDALTILEK	2	-0.34198	0.96289	0.975	0.88982	0.88982	1.0059	1.02439	1	1	107640000	98073000	100430000	NaN	NaN	NaN
P40750	Penicillin-binding protein 4	pbpD	>sp|P40750|PBPD_BACSU Penicillin-binding protein 4 OS=Bacillus subtilis (strain 168) GN=pbpD PE=1 SV=2	156	Y	0.305504	0.00191586	80.245	LSHERSFSRKLTELAYSYQLEKKYTKNEILE	LTELAY(ph)S(ph)Y(ph)QLEKK	2	-0.48502	NaN	NaN	1	1	NaN	NaN	1	1	0	0	0	NaN	NaN	NaN
P40750	Penicillin-binding protein 4	pbpD	>sp|P40750|PBPD_BACSU Penicillin-binding protein 4 OS=Bacillus subtilis (strain 168) GN=pbpD PE=1 SV=2	158	Y	0.305504	0.00191586	80.245	HERSFSRKLTELAYSYQLEKKYTKNEILEAY	LTELAY(ph)S(ph)Y(ph)QLEKK	2	-0.48502	NaN	NaN	1	1	NaN	NaN	1	1	0	0	0	NaN	NaN	NaN
P40750	Penicillin-binding protein 4	pbpD	>sp|P40750|PBPD_BACSU Penicillin-binding protein 4 OS=Bacillus subtilis (strain 168) GN=pbpD PE=1 SV=2	157	S	0.305504	0.00191586	80.245	SHERSFSRKLTELAYSYQLEKKYTKNEILEA	LTELAY(ph)S(ph)Y(ph)QLEKK	2	-0.48502	NaN	NaN	1	1	NaN	NaN	1	1	0	0	0	NaN	NaN	NaN
P21883	Dihydrolipoyllysine-residue acetyltransferase component of pyruvate dehydrogenase complex	pdhC	>sp|P21883|ODP2_BACSU Dihydrolipoyllysine-residue acetyltransferase component of pyruvate dehydrogenase complex OS=Bacillus subtilis (strain 168) GN=pdhC PE=1 SV=2	124	T	1	3.36303e-135	231.4	QDVAKEEQAQEPAKATGAGQQDQAEVDPNKR	AT(ph)GAGQQDQAEVDPNK	2	-0.6543	1.1342	1.12811	0.635912	0.635912	1.2094	1.17372	0.532635	0.532635	2128800	1911100	2259700	0	0	0
P39610	Pyridoxine kinase	pdxK	>sp|P39610|PDXK_BACSU Pyridoxine kinase OS=Bacillus subtilis (strain 168) GN=pdxK PE=1 SV=1	271	S	1	0.000775544	113.07	YVGPTKHSALRLNQQS_______________	HSALRLNQQS(ph)	2	-0.090356	NaN	NaN	1	1	NaN	NaN	1	1	0	0	0	NaN	NaN	NaN
P37527	Pyridoxal biosynthesis lyase PdxS	pdxS	>sp|P37527|PDXS_BACSU Pyridoxal biosynthesis lyase PdxS OS=Bacillus subtilis (strain 168) GN=pdxS PE=1 SV=3	178	S	1	0.00203262	98.573	HMRKVNAQVRKVVAMSEDELMTEAKNLGAPY	VVAMS(ph)EDELMTEAK	2	-0.0018576	0.98328	1.02219	1	1	1.4203	1.38701	0.164637	0.164637	177360	161380	208640	0	0	0.08146
P19405	Alkaline phosphatase 3	phoB	>sp|P19405|PPB3_BACSU Alkaline phosphatase 3 OS=Bacillus subtilis (strain 168) GN=phoB PE=1 SV=4	99	T	0.695474	7.80636e-05	43.444	VGQQTTYPDDPEQNVTDSAAAATAMSAGIKT	VVEPTAFDQYLVGQQTTYPDDPEQNVT(ph)DSAAAATAMSAGIK	4	0.093883	1.0324	1.34027	0.193275	0.193275	0.55018	0.954031	0.797413	0.797413	4711000	1271500	633070	NaN	NaN	NaN
P50849	Polyribonucleotide nucleotidyltransferase	pnp	>sp|P50849|PNP_BACSU Polyribonucleotide nucleotidyltransferase OS=Bacillus subtilis (strain 168) GN=pnp PE=1 SV=3	573	S	1	0.0268143	72.321	TMTINPDKIRDVIGPSGKQINKIIEETGVKI	IRDVIGPS(ph)GK	2	-0.15423	0.90895	0.884451	0.671436	0.671436	1.2371	1.20002	0.468081	0.468081	299790	250690	278410	0	0	0
O34507	Serine/threonine-protein kinase PrkC	prkC	>sp|O34507|PRKC_BACSU Serine/threonine-protein kinase PrkC OS=Bacillus subtilis (strain 168) GN=prkC PE=1 SV=1	290	T	1	6.82384e-92	210.91	RLNEKRFTIQEDEEMTKAIPIIKDEELAKAA	RFTIQEDEEMT(ph)K	2	0.091174	0.96384	0.964322	0.86438	0.86438	0.96362	0.954741	0.799486	0.799486	171920000	157050000	146300000	NaN	NaN	NaN
P45859	2-methylcitrate dehydratase	prpD	>sp|P45859|PRPD_BACSU 2-methylcitrate dehydratase OS=Bacillus subtilis (strain 168) GN=prpD PE=2 SV=3	268	Y	1	0.0111637	61.444	LFNKKEIKLARPLDAYVMENVLFKVSYPAEF	LARPLDAY(ph)VMENVLFK	2	-1.1556	1.0388	NaN	1	1	0.078241	NaN	1	1	579940	699480	26708	NaN	NaN	NaN
P08877	Phosphocarrier protein HPr	ptsH	>sp|P08877|PTHP_BACSU Phosphocarrier protein HPr OS=Bacillus subtilis (strain 168) GN=ptsH PE=1 SV=3	52	S	1	0.000113201	106.93	YNGKTVNLKSIMGVMSLGIAKGAEITISASG	S(ph)IMGVMS(ph)LGIAK	2	0.018293	1.0191	0.932644	0.788168	0.788168	0.94143	0.840487	0.475343	0.475343	4436100	5137200	5058400	0	0	0
P08877	Phosphocarrier protein HPr	ptsH	>sp|P08877|PTHP_BACSU Phosphocarrier protein HPr OS=Bacillus subtilis (strain 168) GN=ptsH PE=1 SV=3	46	S	1	4.54838e-05	122.1	ADVNLEYNGKTVNLKSIMGVMSLGIAKGAEI	S(ph)IMGVMS(ph)LGIAK	2	0.018293	0.94703	0.866688	0.628646	0.628646	0.99339	0.886876	0.603059	0.603059	51898000	45911000	50772000	0	0	0
P08877	Phosphocarrier protein HPr	ptsH	>sp|P08877|PTHP_BACSU Phosphocarrier protein HPr OS=Bacillus subtilis (strain 168) GN=ptsH PE=1 SV=3	12	S	0.985811	0.00377761	65.149	____MAQKTFKVTADSGIHARPATVLVQTAS	VTADS(ph)GIHARPATVLVQTASK	3	-0.76269	1.4542	1.4806	0.887342	0.887342	0.99983	0.965739	0.87652	0.87652	7292700	146670000	131580000	0.0038766	0.24609	0.151
P08877	Phosphocarrier protein HPr	ptsH	>sp|P08877|PTHP_BACSU Phosphocarrier protein HPr OS=Bacillus subtilis (strain 168) GN=ptsH PE=1 SV=3	9	T	0.833435	1.66217e-30	134.15	_______MAQKTFKVTADSGIHARPATVLVQ	VT(ph)ADSGIHARPATVLVQTASK	2	-0.13339	NaN	NaN	1	1	NaN	NaN	1	1	0	3543900	0	NaN	NaN	NaN
O32138	Purine catabolism regulatory protein	pucR	>sp|O32138|PUCR_BACSU Purine catabolism regulatory protein OS=Bacillus subtilis (strain 168) GN=pucR PE=2 SV=1	187	T	0.999998	0.00948209	60.08	QHAKMLSASHQISVETEKLKGTLNTVSGPFF	MLSAS(ph)HQIS(ph)VET(ph)EK	2	-0.70797	NaN	NaN	1	1	NaN	NaN	1	1	0	0	561840	NaN	NaN	NaN
O32138	Purine catabolism regulatory protein	pucR	>sp|O32138|PUCR_BACSU Purine catabolism regulatory protein OS=Bacillus subtilis (strain 168) GN=pucR PE=2 SV=1	180	S	0.999983	0.00948209	60.08	LPVLLLDQHAKMLSASHQISVETEKLKGTLN	MLSAS(ph)HQIS(ph)VET(ph)EK	2	-0.70797	NaN	NaN	1	1	NaN	NaN	1	1	0	0	561840	NaN	NaN	NaN
O32138	Purine catabolism regulatory protein	pucR	>sp|O32138|PUCR_BACSU Purine catabolism regulatory protein OS=Bacillus subtilis (strain 168) GN=pucR PE=2 SV=1	184	S	0.999998	0.00948209	60.08	LLDQHAKMLSASHQISVETEKLKGTLNTVSG	MLSAS(ph)HQIS(ph)VET(ph)EK	2	-0.70797	NaN	NaN	1	1	NaN	NaN	1	1	0	0	561840	NaN	NaN	NaN
P29726	Adenylosuccinate synthetase	purA	>sp|P29726|PURA_BACSU Adenylosuccinate synthetase OS=Bacillus subtilis (strain 168) GN=purA PE=3 SV=1	3	S	0.70563	8.5929e-230	269.34	______________MSSVVVVGTQWGDEGKG	SS(ph)VVVVGTQWGDEGK	2	0.1131	1.0478	1.11177	0.686673	0.686673	1.2153	1.07969	0.809485	0.809485	9282200	8584800	10321000	0	0	0
P29726	Adenylosuccinate synthetase	purA	>sp|P29726|PURA_BACSU Adenylosuccinate synthetase OS=Bacillus subtilis (strain 168) GN=purA PE=3 SV=1	2	S	0.897623	8.5929e-230	269.34	_____________MSSVVVVGTQWGDEGKGK	S(ph)SVVVVGTQWGDEGK	2	0.46835	0.85386	0.905991	0.723593	0.723593	1.3828	1.2285	0.404753	0.404753	8295000	7236800	9736500	0	0	0
P12042	Phosphoribosylformylglycinamidine synthase 2	purL	>sp|P12042|PURL_BACSU Phosphoribosylformylglycinamidine synthase 2 OS=Bacillus subtilis (strain 168) GN=purL PE=3 SV=2	2	S	1	0.0117284	110.84	______________MSLLLEPSKEQIKEEKL	S(ph)LLLEPSK	2	0.45234	0.7299	0.769985	0.406343	0.406343	1.0341	0.998359	0.926017	0.926017	2250800	1372300	1948500	0	0	0
P12043	Phosphoribosylformylglycinamidine cyclo-ligase	purM	>sp|P12043|PUR5_BACSU Phosphoribosylformylglycinamidine cyclo-ligase OS=Bacillus subtilis (strain 168) GN=purM PE=3 SV=2	66	T	1	1.92118e-74	195.23	SYQKPVLISGTDGVGTKLKLAFSMDKHDTIG	PVLISGTDGVGT(ph)K	2	-0.19111	1.1342	1.16275	0.536152	0.536152	1.0343	0.986645	0.892269	0.892269	16026000	16347000	17894000	0	0	0
P05654	Aspartate carbamoyltransferase	pyrB	>sp|P05654|PYRB_BACSU Aspartate carbamoyltransferase OS=Bacillus subtilis (strain 168) GN=pyrB PE=1 SV=2	303	S	1	0.0190143	79.744	ALQTNVKRGEAAYVISH______________	RGEAAYVIS(ph)H	2	-0.39001	NaN	NaN	1	1	NaN	NaN	1	1	0	0	0	NaN	NaN	NaN
P45870	Chromosome-anchoring protein RacA	racA	>sp|P45870|RACA_BACSU Chromosome-anchoring protein RacA OS=Bacillus subtilis (strain 168) GN=racA PE=1 SV=1	13	S	0.842467	0.0339938	47.904	___MNTNMVASELGVSAKTVQRWVKQLNLPA	MNTNMVASELGVS(ph)AK	2	-0.073436	NaN	NaN	1	1	NaN	NaN	1	1	0	435030	0	NaN	NaN	NaN
P16971	Protein RecA	recA	>sp|P16971|RECA_BACSU Protein RecA OS=Bacillus subtilis (strain 168) GN=recA PE=1 SV=2	2	S	1	0.00463109	84.046	______________MSDRQAALDMALKQIEK	S(ph)DRQAALDMALK	2	0.17638	0.5487	0.679177	0.230874	0.230874	0.98373	1.00189	0.936155	0.936155	6470200	4486700	6817400	0	0	0
P35164	Sensor histidine kinase ResE	resE	>sp|P35164|RESE_BACSU Sensor histidine kinase ResE OS=Bacillus subtilis (strain 168) GN=resE PE=3 SV=1	6	S	1	0.026384	45.368	__________MKFWKSVVGKLWFTILSLVLI	MKFWKS(ph)VVGK	2	-1.0389	9.529	NaN	1	1	168.87	NaN	1	1	29838	356890	3629300	NaN	NaN	NaN
Q03222	Transcription termination factor Rho	rho	>sp|Q03222|RHO_BACSU Transcription termination factor Rho OS=Bacillus subtilis (strain 168) GN=rho PE=3 SV=3	7	S	0.806048	0.0367728	47.228	_________MKDVSISSLENMKLKELYELAR	DVSIS(ph)S(ph)LENMK	2	-0.024943	0.15171	0.190046	0.00164066	0.00164066	NaN	NaN	1	1	10150000	103580	0	0	0	NaN
Q03222	Transcription termination factor Rho	rho	>sp|Q03222|RHO_BACSU Transcription termination factor Rho OS=Bacillus subtilis (strain 168) GN=rho PE=3 SV=3	8	S	0.992784	0.0367728	50.305	________MKDVSISSLENMKLKELYELARH	DVSIS(ph)S(ph)LENMK	2	-0.024943	0.15673	0.196335	0.0050168	0.0050168	NaN	NaN	1	1	23287000	150130	0	0	0	NaN
Q06797	50S ribosomal protein L1	rplA	>sp|Q06797|RL1_BACSU 50S ribosomal protein L1 OS=Bacillus subtilis (strain 168) GN=rplA PE=1 SV=4	98	T	0.91905	0.000614431	89.877	KEAEAAGADFVGDTDYINKIQQGWFDFDVIV	EAEAAGADFVGDT(ph)DYINK	2	1.1771	0.99406	1.02657	0.983632	0.983632	0.82623	0.776386	0.317311	0.317311	427440	362910	377840	0	0	0
Q06797	50S ribosomal protein L1	rplA	>sp|Q06797|RL1_BACSU 50S ribosomal protein L1 OS=Bacillus subtilis (strain 168) GN=rplA PE=1 SV=4	100	Y	0.689591	0.000196233	89.877	KAKEAEAAGADFVGDTDYINKIQQGWFDFDV	EAEAAGADFVGDTDY(ph)INK	2	0.13906	1.1538	1.19154	0.461673	0.461673	1.1399	1.07113	0.837884	0.837884	199100	201880	231020	0	0	0
P37437	50S ribosomal protein L9	rplI	>sp|P37437|RL9_BACSU 50S ribosomal protein L9 OS=Bacillus subtilis (strain 168) GN=rplI PE=3 SV=1	42	S	1	0.00662307	47.113	HNFLIKKGLAVEANASNISALNGQKQKEKKE	GLAVEANAS(ph)NIS(ph)ALNGQKQK	3	2.6046	NaN	NaN	1	1	NaN	NaN	1	1	0	0	0	NaN	NaN	NaN
P37437	50S ribosomal protein L9	rplI	>sp|P37437|RL9_BACSU 50S ribosomal protein L9 OS=Bacillus subtilis (strain 168) GN=rplI PE=3 SV=1	45	S	1	0.00662307	47.113	LIKKGLAVEANASNISALNGQKQKEKKEAIA	GLAVEANAS(ph)NIS(ph)ALNGQKQK	3	2.6046	NaN	NaN	1	1	NaN	NaN	1	1	0	0	0	NaN	NaN	NaN
P12875	50S ribosomal protein L14	rplN	>sp|P12875|RL14_BACSU 50S ribosomal protein L14 OS=Bacillus subtilis (strain 168) GN=rplN PE=1 SV=1	6	T	1	4.596e-19	151.13	__________MIQQETRLKVADNSGAREVLT	MIQQET(ph)RLK	2	0.1934	1.0286	1.01902	0.992729	0.992729	1.2098	1.28518	0.298352	0.298352	3755700	2872300	4461000	0	0	0
P14577	50S ribosomal protein L16	rplP	>sp|P14577|RL16_BACSU 50S ribosomal protein L16 OS=Bacillus subtilis (strain 168) GN=rplP PE=3 SV=2	141	S	0.997635	0.0274999	83.54	PIKTKFVKREEIGGESNES____________	REEIGGES(ph)NES	2	0.24633	NaN	NaN	1	1	NaN	NaN	1	1	0	0	0	NaN	NaN	NaN
P14577	50S ribosomal protein L16	rplP	>sp|P14577|RL16_BACSU 50S ribosomal protein L16 OS=Bacillus subtilis (strain 168) GN=rplP PE=3 SV=2	144	S	1	4.39592e-62	188.92	TKFVKREEIGGESNES_______________	REEIGGESNES(ph)	2	-0.051905	NaN	NaN	1	1	NaN	NaN	1	1	0	0	0	NaN	NaN	NaN
P46899	50S ribosomal protein L18	rplR	>sp|P46899|RL18_BACSU 50S ribosomal protein L18 OS=Bacillus subtilis (strain 168) GN=rplR PE=1 SV=1	67	S	0.648624	6.9138e-05	118.08	STLDKDLNVESTGDTSAATKVGELVAKRAAE	DLNVES(ph)TGDTSAATK	2	-0.2329	1.0279	0.950791	0.831939	0.831939	0.89172	0.772453	0.308526	0.308526	486170	460770	422980	0.61129	0	0
P46899	50S ribosomal protein L18	rplR	>sp|P46899|RL18_BACSU 50S ribosomal protein L18 OS=Bacillus subtilis (strain 168) GN=rplR PE=1 SV=1	72	S	0.996429	3.65791e-36	163.96	TLASASTLDKDLNVESTGDTSAATKVGELVA	DLNVESTGDTS(ph)AATK	2	0.15568	1.1818	1.09315	0.747267	0.747267	1.2129	1.05068	0.907512	0.907512	656960	761940	797600	0	0	0
P21465	30S ribosomal protein S3	rpsC	>sp|P21465|RS3_BACSU 30S ribosomal protein S3 OS=Bacillus subtilis (strain 168) GN=rpsC PE=1 SV=4	81	S	1	0.00313223	96.334	TIHTAKPGMVIGKGGSEVEALRKALNSLTGK	GGS(ph)EVEALRK	2	-0.038263	1.4271	1.37658	0.152919	0.152919	1.0432	1.08139	0.803885	0.803885	494270	618780	500130	0	0	0
P12878	30S ribosomal protein S14	rpsN1	>sp|P12878|RS14_BACSU 30S ribosomal protein S14 OS=Bacillus subtilis (strain 168) GN=rpsN1 PE=1 SV=3	5	S	1	0.00882774	63.216	___________MAKKSMIAKQQRTPKFKVQE	MAKKS(ph)MIAK	2	-0.45417	0.85884	0.878159	0.0004342	0.0004342	0.11398	0.0387727	3.41131e-32	3.41131e-32	1469500	67203	99274	NaN	NaN	NaN
O34860	RsbT co-antagonist protein RsbRB	rsbRB	>sp|O34860|RSBRB_BACSU RsbT co-antagonist protein RsbRB OS=Bacillus subtilis (strain 168) GN=rsbRB PE=1 SV=1	186	T	1	2.7502e-261	274.68	LSKSTALLPLVGDIDTERAKFILENTLQACA	STALLPLVGDIDT(ph)ERAK	2	-0.22015	1.0118	0.980047	0.90179	0.90179	1.0354	1.00651	0.949359	0.949359	4618400000	4562400000	4441700000	NaN	NaN	NaN
P42410	RsbT antagonist protein RsbS	rsbS	>sp|P42410|RSBS_BACSU RsbT antagonist protein RsbS OS=Bacillus subtilis (strain 168) GN=rsbS PE=1 SV=1	59	S	0.932939	6.97097e-33	126.97	ANGVVIDLTSVDMIDSFIAKVLGDVITMSKL	IYETGANGVVIDLTSVDMIDS(ph)FIAK	3	0.032109	0.98251	1.06353	0.849032	0.849032	0.96539	1.00282	0.93879	0.93879	13551000	11393000	9381100	NaN	NaN	NaN
P17903	Anti-sigma-B factor antagonist	rsbV	>sp|P17903|RSBV_BACSU Anti-sigma-B factor antagonist OS=Bacillus subtilis (strain 168) GN=rsbV PE=1 SV=1	57	T	0.976008	2.69199e-161	239.19	LAEQGADLRICLKDVSYMDSTGLGVFVGTFK	DVSYMDST(ph)GLGVFVGTFK	2	0.11023	1.1806	1.03926	0.936629	0.936629	1.0834	0.847532	0.494163	0.494163	84452000	90786000	82650000	NaN	NaN	NaN
P17903	Anti-sigma-B factor antagonist	rsbV	>sp|P17903|RSBV_BACSU Anti-sigma-B factor antagonist OS=Bacillus subtilis (strain 168) GN=rsbV PE=1 SV=1	52	S	0.971298	7.07092e-120	219.66	ADLRICLKDVSYMDSTGLGVFVGTFKMVKKQ	DVS(ph)YMDSTGLGVFVGTFK	3	0.16796	1.1702	1.03011	0.97047	0.97047	1.1434	0.894469	0.624662	0.624662	66484000	65591000	58774000	NaN	NaN	NaN
P17903	Anti-sigma-B factor antagonist	rsbV	>sp|P17903|RSBV_BACSU Anti-sigma-B factor antagonist OS=Bacillus subtilis (strain 168) GN=rsbV PE=1 SV=1	56	S	0.995964	0	293.33	AEQGADLRICLKDVSYMDSTGLGVFVGTFKM	DVSYMDS(ph)TGLGVFVGTFK	2	0.083172	1.1418	1.00511	0.960593	0.960593	1.1626	0.909489	0.667793	0.667793	345070000	355530000	310540000	NaN	NaN	NaN
P17903	Anti-sigma-B factor antagonist	rsbV	>sp|P17903|RSBV_BACSU Anti-sigma-B factor antagonist OS=Bacillus subtilis (strain 168) GN=rsbV PE=1 SV=1	53	Y	0.435955	0.0018888	51.76	GADLRICLKDVSYMDSTGLGVFVGTFKMVKK	DVSY(ph)MDSTGLGVFVGTFK	3	-0.049093	NaN	NaN	1	1	NaN	NaN	1	1	0	0	0	NaN	NaN	NaN
O34764	Sulfate adenylyltransferase	sat	>sp|O34764|SAT1_BACSU Sulfate adenylyltransferase OS=Bacillus subtilis (strain 168) GN=sat PE=2 SV=1	382	S	1	0.0281993	41.399	EVLIKGMKKKEEVGVS_______________	KKEEVGVS(ph)	2	-0.33714	0.68263	0.759018	0.382995	0.382995	0.69371	0.736462	0.23387	0.23387	67942	43551	45902	0	0	0
O34616	Sporulation-delaying protein SdpB	sdpB	>sp|O34616|SDPB_BACSU Sporulation-delaying protein SdpB OS=Bacillus subtilis (strain 168) GN=sdpB PE=2 SV=1	159	Y	0.646254	0.0279463	44.193	KKNNNESFTKKTVLFYIMTIIKIQVFIIYLN	TVLFYIMT(ph)IIK	3	0.06998	NaN	NaN	1	1	NaN	NaN	1	1	228980	0	0	NaN	NaN	NaN
P35136	D-3-phosphoglycerate dehydrogenase	serA	>sp|P35136|SERA_BACSU D-3-phosphoglycerate dehydrogenase OS=Bacillus subtilis (strain 168) GN=serA PE=3 SV=3	50	T	0.76264	0.000152912	71.308	GGVAKERGISFSEKISSSESGYDNCISVKVT	NVADAEDELHTFDALLVRSAT(ph)K	3	-0.23685	1.0179	1.04237	0.925208	0.925208	0.6824	0.69893	0.167851	0.167851	96469000	91334000	56107000	0	0	0
P35136	D-3-phosphoglycerate dehydrogenase	serA	>sp|P35136|SERA_BACSU D-3-phosphoglycerate dehydrogenase OS=Bacillus subtilis (strain 168) GN=serA PE=3 SV=3	48	S	0.807187	0.000211499	70.112	GVAKERGISFSEKISSSESGYDNCISVKVTG	NVADAEDELHTFDALLVRS(ph)ATK	3	-0.29023	0.99316	1.01704	0.988179	0.988179	0.68376	0.700323	0.170076	0.170076	48009000	40255000	22818000	0	0	0
P35136	D-3-phosphoglycerate dehydrogenase	serA	>sp|P35136|SERA_BACSU D-3-phosphoglycerate dehydrogenase OS=Bacillus subtilis (strain 168) GN=serA PE=3 SV=3	401	S	0.355345	0.0188439	89.557	DAEDELHTFDALLVRSATKVTEDLFNKMTSL	IS(ph)S(ph)SESGYDNCISVK	2	-0.84892	NaN	NaN	1	1	NaN	NaN	1	1	0	0	0	NaN	NaN	NaN
P35136	D-3-phosphoglycerate dehydrogenase	serA	>sp|P35136|SERA_BACSU D-3-phosphoglycerate dehydrogenase OS=Bacillus subtilis (strain 168) GN=serA PE=3 SV=3	402	S	0.355345	0.0188439	89.557	EDELHTFDALLVRSATKVTEDLFNKMTSLKI	IS(ph)S(ph)SESGYDNCISVK	2	-0.84892	NaN	NaN	1	1	NaN	NaN	1	1	0	0	0	NaN	NaN	NaN
P54375	Superoxide dismutase [Mn]	sodA	>sp|P54375|SODM_BACSU Superoxide dismutase [Mn] OS=Bacillus subtilis (strain 168) GN=sodA PE=1 SV=5	37	T	0.999944	0.022674	52.966	ETMTIHHTKHHNTYVTNLNKAVEGNTALANK	HHNTYVT(ph)NLNK	3	0.5497	1.1704	1.05641	0.874367	0.874367	0.62872	0.62659	0.0761809	0.0761809	163500	173380	96288	0.20196	0.25264	0.10552
P54375	Superoxide dismutase [Mn]	sodA	>sp|P54375|SODM_BACSU Superoxide dismutase [Mn] OS=Bacillus subtilis (strain 168) GN=sodA PE=1 SV=5	34	T	0.998775	0.002915	73.758	IDKETMTIHHTKHHNTYVTNLNKAVEGNTAL	HHNT(ph)YVTNLNK	3	0.13549	0.98663	0.890541	0.686162	0.686162	0.94599	0.942785	0.764579	0.764579	4987900	4030200	3474300	0	0	0
P54375	Superoxide dismutase [Mn]	sodA	>sp|P54375|SODM_BACSU Superoxide dismutase [Mn] OS=Bacillus subtilis (strain 168) GN=sodA PE=1 SV=5	47	T	1	1.90762e-18	145.86	HNTYVTNLNKAVEGNTALANKSVEELVADLD	AVEGNT(ph)ALANK	2	-0.017752	1.1222	1.01291	0.97866	0.97866	1.0589	1.05531	0.891532	0.891532	11265000	10211000	11678000	0	0	0
P54375	Superoxide dismutase [Mn]	sodA	>sp|P54375|SODM_BACSU Superoxide dismutase [Mn] OS=Bacillus subtilis (strain 168) GN=sodA PE=1 SV=5	144	T	0.944344	1.69584e-09	123.84	SGWAWLVVNNGKLEITSTPNQDSPLSEGKTP	LEIT(ph)STPNQDSPLSEGK	2	0.32251	1.281	1.15624	0.554047	0.554047	1.2219	1.21776	0.427838	0.427838	1202800	1261700	1357200	0	0	0
P70998	Spermidine synthase	speE	>sp|P70998|SPEE_BACSU Spermidine synthase OS=Bacillus subtilis (strain 168) GN=speE PE=1 SV=1	2	S	1	0.0132788	91.549	_________MSELWYTEKQTKNFGITMKVNK	S(ph)ELWYTEK	2	0.19865	0.93042	0.864221	0.622727	0.622727	0.85324	0.780783	0.327271	0.327271	1980200	1917100	1293700	0	0	0
P70998	Spermidine synthase	speE	>sp|P70998|SPEE_BACSU Spermidine synthase OS=Bacillus subtilis (strain 168) GN=speE PE=1 SV=1	7	T	0.527886	0.0132788	52.463	______________MSELWYTEKQTKNFGIT	MS(ph)ELWY(ph)T(ph)EK	2	-0.47815	NaN	NaN	1	1	NaN	NaN	1	1	0	339150	0	NaN	NaN	NaN
P37968	Stage II sporulation protein P	spoIIP	>sp|P37968|SP2P_BACSU Stage II sporulation protein P OS=Bacillus subtilis (strain 168) GN=spoIIP PE=4 SV=1	337	S	0.939836	0.0301207	42.682	KLMEKKYPGLSTGVFSKGSPGDNGVYNQDLT	LMEKKYPGLS(ph)TGVFS(ph)K	3	-0.6713	0.52271	NaN	1	1	167.75	NaN	1	1	170930	97248	37228000	NaN	NaN	NaN
P37968	Stage II sporulation protein P	spoIIP	>sp|P37968|SP2P_BACSU Stage II sporulation protein P OS=Bacillus subtilis (strain 168) GN=spoIIP PE=4 SV=1	332	S	0.715715	0.0301207	42.682	ASELHKLMEKKYPGLSTGVFSKGSPGDNGVY	LMEKKYPGLS(ph)TGVFS(ph)K	3	-0.6713	0.52271	NaN	1	1	167.75	NaN	1	1	170930	97248	37228000	NaN	NaN	NaN
P27206	Surfactin synthase subunit 1	srfAA	>sp|P27206|SRFAA_BACSU Surfactin synthase subunit 1 OS=Bacillus subtilis (strain 168) GN=srfAA PE=1 SV=4	1002	T	0.826421	0.00365965	66.004	VLNVEKAGIFDNFFETGGHSLKAMTLLTKIH	AGIFDNFFET(ph)GGHSLK	3	0.22462	1.037	1.06447	0.845694	0.845694	1.0237	1.15595	0.579546	0.579546	11216000	9875200	8719100	0	0	0
P27206	Surfactin synthase subunit 1	srfAA	>sp|P27206|SRFAA_BACSU Surfactin synthase subunit 1 OS=Bacillus subtilis (strain 168) GN=srfAA PE=1 SV=4	1006	S	0.974415	0.00375444	65.895	EKAGIFDNFFETGGHSLKAMTLLTKIHKETG	AGIFDNFFETGGHS(ph)LK	3	0.16499	1.1841	1.21547	0.405635	0.405635	1.0299	1.16295	0.560744	0.560744	4005100	3711500	2944000	0	0	0
P27206;Q04747	Surfactin synthase subunit 1;Surfactin synthase subunit 2	srfAA;srfAB	>sp|P27206|SRFAA_BACSU Surfactin synthase subunit 1 OS=Bacillus subtilis (strain 168) GN=srfAA PE=1 SV=4;>sp|Q04747|SRFAB_BACSU Surfactin synthase subunit 2 OS=Bacillus subtilis (strain 168) GN=srfAB PE=1 SV=3	3029	S	0.994068	0.0187124	89.624	KVDRKALPEPDIEAGSGEYKAPTTDMEELLA	ALPEPDIEAGS(ph)GEYK	2	0.87649	0.8341	0.844662	0.576112	0.576112	0.876	1.00334	0.940305	0.940305	1125800	860170	949880	0	0	0
Q04747	Surfactin synthase subunit 2	srfAB	>sp|Q04747|SRFAB_BACSU Surfactin synthase subunit 2 OS=Bacillus subtilis (strain 168) GN=srfAB PE=1 SV=3	956	S	0.999902	0.000472408	85.087	TPNGKINKKELPAPQSEAVQPEYAAPKTESE	ELPAPQS(ph)EAVQPEYAAPK	2	-0.040946	0.86578	0.865088	0.624807	0.624807	0.82598	0.959806	0.814267	0.814267	486230	410790	473870	0	0	0
P80886	Succinyl-CoA ligase [ADP-forming] subunit beta	sucC	>sp|P80886|SUCC_BACSU Succinyl-CoA ligase [ADP-forming] subunit beta OS=Bacillus subtilis (strain 168) GN=sucC PE=1 SV=2	220	S	1	0.000230322	118.52	GDGNVMALDAKLNFDSNALYRQKDIMEYRDL	LNFDS(ph)NALYRQK	2	-0.013953	1.1322	1.20883	0.420658	0.420658	1.0384	1.05389	0.896414	0.896414	17758000	19237000	17142000	0	0.4002	0
P13484	Probable poly(glycerol-phosphate) alpha-glucosyltransferase	tagE	>sp|P13484|TAGE_BACSU Probable poly(glycerol-phosphate) alpha-glucosyltransferase OS=Bacillus subtilis (strain 168) GN=tagE PE=1 SV=1	2	S	1	1.33793e-27	161.87	______________MSLHAVSESNIKQIPDM	S(ph)LHAVSESNIK	2	-0.1714	1.0217	1.02037	0.99583	0.99583	0.87794	0.873659	0.56585	0.56585	10815000	8369500	10397000	0	0	0
P45740	Phosphomethylpyrimidine synthase	thiC	>sp|P45740|THIC_BACSU Phosphomethylpyrimidine synthase OS=Bacillus subtilis (strain 168) GN=thiC PE=1 SV=3	565	S	1	1.12734e-25	156.67	LKEKAKEFVDTGSNLYQ______________	KNDLS(ph)EAEAINK	2	0.8158	0.99167	0.991274	0.928272	0.928272	1.0792	1.14026	0.62316	0.62316	2321000	1769200	2282600	0	0	0.055547
P45740	Phosphomethylpyrimidine synthase	thiC	>sp|P45740|THIC_BACSU Phosphomethylpyrimidine synthase OS=Bacillus subtilis (strain 168) GN=thiC PE=1 SV=3	589	Y	0.999999	1.0209e-06	121.61	RISQDIRDYAKKNDLSEAEAINKGLKEKAKE	EFVDTGSNLY(ph)Q	2	-0.10852	NaN	NaN	1	1	NaN	NaN	1	1	0	0	0	NaN	NaN	NaN
P45740	Phosphomethylpyrimidine synthase	thiC	>sp|P45740|THIC_BACSU Phosphomethylpyrimidine synthase OS=Bacillus subtilis (strain 168) GN=thiC PE=1 SV=3	586	S	0.930239	7.8474e-08	128.73	NKGLKEKAKEFVDTGSNLYQ___________	EFVDTGS(ph)NLYQ	2	0.21148	NaN	NaN	1	1	NaN	NaN	1	1	0	0	0	NaN	NaN	NaN
P39594	Thiamine-phosphate synthase	thiE	>sp|P39594|THIE_BACSU Thiamine-phosphate synthase OS=Bacillus subtilis (strain 168) GN=thiE PE=1 SV=1	5	S	0.999101	0.0117963	40.767	___________MTRISREMMKELLSVYFIMG	TRIS(ph)REMMK	2	-1.088	1.5605	1.45001	0.0931824	0.0931824	1.3269	1.36003	0.19375	0.19375	378190	685130	577920	NaN	NaN	NaN
P04990	Threonine synthase	thrC	>sp|P04990|THRC_BACSU Threonine synthase OS=Bacillus subtilis (strain 168) GN=thrC PE=3 SV=1	157	Y	0.994947	0.00142684	58.98	ICEKSPIALVNSVNPYRIEGQKTAAFEVCEQ	SPIALVNSVNPY(ph)RIEGQK	3	-0.14976	0.75118	0.790017	0.450201	0.450201	0.75791	0.848305	0.496244	0.496244	432270	305010	333230	0	0.24283	0
P18256	Threonine--tRNA ligase 2	thrZ	>sp|P18256|SYT2_BACSU Threonine--tRNA ligase 2 OS=Bacillus subtilis (strain 168) GN=thrZ PE=2 SV=2	117	S	0.977616	0.0372007	78.69	PKGITIKEAAGSISSSLQKKAAAGQVNGKLV	SLAS(ph)GDLEAIEK	2	-0.51204	1.0553	1.61058	0.0290238	0.0290238	0.80677	1.04775	0.521965	0.521965	145960	116420	56792	0	0	0
P18256	Threonine--tRNA ligase 2	thrZ	>sp|P18256|SYT2_BACSU Threonine--tRNA ligase 2 OS=Bacillus subtilis (strain 168) GN=thrZ PE=2 SV=2	32	S	0.485648	0.0277165	83.633	LDGFYYDMKLGKSLASGDLEAIEKEMKNIIN	EAAGSISS(ph)S(ph)LQK	2	0.15532	NaN	NaN	1	1	NaN	NaN	1	1	0	0	0	NaN	NaN	NaN
P18256	Threonine--tRNA ligase 2	thrZ	>sp|P18256|SYT2_BACSU Threonine--tRNA ligase 2 OS=Bacillus subtilis (strain 168) GN=thrZ PE=2 SV=2	33	S	0.485648	0.0277165	83.633	YPKGITIKEAAGSISSSLQKKAAAGQVNGKL	EAAGSISS(ph)S(ph)LQK	2	0.15532	NaN	NaN	1	1	NaN	NaN	1	1	0	0	0	NaN	NaN	NaN
P80698	Trigger factor	tig	>sp|P80698|TIG_BACSU Trigger factor OS=Bacillus subtilis (strain 168) GN=tig PE=1 SV=3	131	T	0.599435	1.92247e-47	176.44	VKLGEYKGLGIEKDDTTVTDEDVQNELKALQ	DDT(ph)TVTDEDVQNELK	2	0.024506	0.95684	0.955121	0.842341	0.842341	0.91468	0.87874	0.580088	0.580088	1039700	834530	927150	0	0	0.16124
P45694	Transketolase	tkt	>sp|P45694|TKT_BACSU Transketolase OS=Bacillus subtilis (strain 168) GN=tkt PE=3 SV=2	353	S	0.738172	6.95859e-12	122.87	PKDWDQEVPVYEKGSSLASRASSGEVLNGLA	GSS(ph)LASRASSGEVLNGLAK	2	-0.24224	0.98977	0.947874	0.824921	0.824921	1.0617	1.02858	0.985069	0.985069	219170	271960	424160	0	0	0
P33166	Elongation factor Tu	tuf	>sp|P33166|EFTU_BACSU Elongation factor Tu OS=Bacillus subtilis (strain 168) GN=tuf PE=3 SV=1	11	S	0.99566	0.00659428	77.137	_____MAKEKFDRSKSHANIGTIGHVDHGKT	S(ph)HANIGTIGHVDHGK	3	-0.007592	1.2521	1.31374	0.228229	0.228229	0.9777	1.00143	0.934836	0.934836	3023500	3435800	3172900	0	0	0.19879
Q05873	Valine--tRNA ligase	valS	>sp|Q05873|SYV_BACSU Valine--tRNA ligase OS=Bacillus subtilis (strain 168) GN=valS PE=1 SV=3	529	S	1	2.10397e-61	186.98	IHGLIRDEQGRKMSKSLGNGVDPMDVIDKYG	S(ph)LGNGVDPMDVIDK	2	0.10691	1.121	1.11587	0.673732	0.673732	1.0972	0.993481	0.911992	0.911992	2241300	2232900	2344600	0	0	0
P29141	Minor extracellular protease vpr	vpr	>sp|P29141|SUBV_BACSU Minor extracellular protease vpr OS=Bacillus subtilis (strain 168) GN=vpr PE=1 SV=1	84	T	1	0.0165268	58.23	EAKEAGESQSKSKLKTARTKAKNKAIKAVKN	S(ph)KLKT(ph)ART(ph)K	2	0.94387	NaN	NaN	1	1	NaN	NaN	1	1	0	0	809840	NaN	NaN	NaN
P29141	Minor extracellular protease vpr	vpr	>sp|P29141|SUBV_BACSU Minor extracellular protease vpr OS=Bacillus subtilis (strain 168) GN=vpr PE=1 SV=1	87	T	1	0.0165268	58.23	EAGESQSKSKLKTARTKAKNKAIKAVKNGKV	S(ph)KLKT(ph)ART(ph)K	2	0.94387	NaN	NaN	1	1	NaN	NaN	1	1	0	0	809840	NaN	NaN	NaN
P29141	Minor extracellular protease vpr	vpr	>sp|P29141|SUBV_BACSU Minor extracellular protease vpr OS=Bacillus subtilis (strain 168) GN=vpr PE=1 SV=1	80	S	1	0.0165268	58.23	KSLAEAKEAGESQSKSKLKTARTKAKNKAIK	S(ph)KLKT(ph)ART(ph)K	2	0.94387	NaN	NaN	1	1	NaN	NaN	1	1	0	0	809840	NaN	NaN	NaN
P42085	Xanthine phosphoribosyltransferase	xpt	>sp|P42085|XPT_BACSU Xanthine phosphoribosyltransferase OS=Bacillus subtilis (strain 168) GN=xpt PE=1 SV=1	194	S	1	6.20283e-18	142.89	QSLEEGKVSFVQEVHS_______________	VSFVQEVHS(ph)	2	0.5547	NaN	NaN	1	1	NaN	NaN	1	1	0	0	0	NaN	NaN	NaN
P54521	Exodeoxyribonuclease 7 large subunit	yqiB	>sp|P54521|EX7L_BACSU Exodeoxyribonuclease 7 large subunit OS=Bacillus subtilis (strain 168) GN=xseA PE=3 SV=2	6	Y	0.787594	0.00629933	42.191	__________MGEAAYVTVSALTKYIKRKFD	MGEAAY(ph)VTVS(ph)ALTK	2	-1.1331	1.1535	1.25885	0.317311	0.317311	1.2495	1.3241	0.239279	0.239279	901260	836270	917490	NaN	NaN	NaN
P54521	Exodeoxyribonuclease 7 large subunit	yqiB	>sp|P54521|EX7L_BACSU Exodeoxyribonuclease 7 large subunit OS=Bacillus subtilis (strain 168) GN=xseA PE=3 SV=2	10	S	0.949895	0.00629933	42.191	______MGEAAYVTVSALTKYIKRKFDVDPH	MGEAAY(ph)VTVS(ph)ALTK	2	-1.1331	1.1535	1.25885	0.317311	0.317311	1.2495	1.3241	0.239279	0.239279	901260	836270	917490	NaN	NaN	NaN
P37552	Enamine/imine deaminase	yabJ	>sp|P37552|RIDA_BACSU Enamine/imine deaminase OS=Bacillus subtilis (strain 168) GN=yabJ PE=1 SV=3	55	S	0.999985	0.00319365	89.747	EMVNGDIKEQTHQVFSNLKAVLEEAGASFET	EQTHQVFS(ph)NLK	2	0.02216	1.2167	1.189	0.467932	0.467932	1.076	1.08093	0.805414	0.805414	664410	750110	736800	NaN	NaN	NaN
O31414	UPF0213 protein YazA	yazA	>sp|O31414|YAZA_BACSU UPF0213 protein YazA OS=Bacillus subtilis (strain 168) GN=yazA PE=3 SV=1	3	T	0.999957	0.00669697	50.354	_____________METNNHFFYVVKCKDNSW	ET(ph)NNHFFYVVKCK	3	-0.025441	1.5455	NaN	1	1	1.1937	NaN	1	1	18523000	20260000	16375000	NaN	NaN	NaN
O31452	Carboxylesterase YbfK	ybfK	>sp|O31452|YBFK_BACSU Carboxylesterase YbfK OS=Bacillus subtilis (strain 168) GN=ybfK PE=1 SV=1	103	T	0.966839	0.00991934	60.561	IIGDKNKSIPSAAMETRADFAEWMKDVFDSL	SIPSAAMET(ph)RADFAEWMK	2	-0.61292	NaN	NaN	1	1	NaN	NaN	1	1	0	0	273100	NaN	NaN	NaN
O31452	Carboxylesterase YbfK	ybfK	>sp|O31452|YBFK_BACSU Carboxylesterase YbfK OS=Bacillus subtilis (strain 168) GN=ybfK PE=1 SV=1	95	S	0.488315	0.0148885	57.366	QFRTYAVDIIGDKNKSIPSAAMETRADFAEW	S(ph)IPS(ph)AAMETRADFAEWMK	2	-0.61799	NaN	NaN	1	1	NaN	NaN	1	1	0	0	0	NaN	NaN	NaN
O31452	Carboxylesterase YbfK	ybfK	>sp|O31452|YBFK_BACSU Carboxylesterase YbfK OS=Bacillus subtilis (strain 168) GN=ybfK PE=1 SV=1	98	S	0.488315	0.0148885	57.366	TYAVDIIGDKNKSIPSAAMETRADFAEWMKD	S(ph)IPS(ph)AAMETRADFAEWMK	2	-0.61799	NaN	NaN	1	1	NaN	NaN	1	1	0	0	0	NaN	NaN	NaN
O31456	Uncharacterized HTH-type transcriptional regulator YbfP	ybfP	>sp|O31456|YBFP_BACSU Uncharacterized HTH-type transcriptional regulator YbfP OS=Bacillus subtilis (strain 168) GN=ybfP PE=3 SV=1	96	Y	1	0.0286372	53.136	QFESQEAFTRTFKKMYHMPPGAYRTFMKRFT	MY(ph)HMPPGAY(ph)RT(ph)FMK	2	-0.65981	1.0519	1.34635	0.18595	0.18595	1.049	1.16306	0.560457	0.560457	4920200	6646200	5889000	NaN	NaN	NaN
O31456	Uncharacterized HTH-type transcriptional regulator YbfP	ybfP	>sp|O31456|YBFP_BACSU Uncharacterized HTH-type transcriptional regulator YbfP OS=Bacillus subtilis (strain 168) GN=ybfP PE=3 SV=1	103	Y	1	0.0286372	53.136	FTRTFKKMYHMPPGAYRTFMKRFTSKKEESY	MY(ph)HMPPGAY(ph)RT(ph)FMK	2	-0.65981	1.0519	1.34635	0.18595	0.18595	1.049	1.16306	0.560457	0.560457	4920200	6646200	5889000	NaN	NaN	NaN
O31459	Uncharacterized HTH-type transcriptional regulator YbgA	ybgA	>sp|O31459|YBGA_BACSU Uncharacterized HTH-type transcriptional regulator YbgA OS=Bacillus subtilis (strain 168) GN=ybgA PE=4 SV=1	6	S	0.93454	0.0364192	40.377	__________MTALYSVIKFKIIELIKSGKY	MTALYS(ph)VIKFK	3	0.95317	0.86506	0.881365	0.663983	0.663983	NaN	NaN	1	1	192680	87927	0	NaN	NaN	NaN
P42246	Uncharacterized ABC transporter ATP-binding protein YcbN	ycbN	>sp|P42246|YCBN_BACSU Uncharacterized ABC transporter ATP-binding protein YcbN OS=Bacillus subtilis (strain 168) GN=ycbN PE=3 SV=4	2	T	0.96278	0.00942078	43.316	______________MTYIVQTNGLTKTYQGK	MT(ph)YIVQTNGLTK	2	0.64786	1.0934	0.975292	0.890515	0.890515	0.86651	0.778046	0.321054	0.321054	2138900	2627800	2052400	NaN	NaN	NaN
P42248	Uncharacterized protein YcbP	ycbP	>sp|P42248|YCBP_BACSU Uncharacterized protein YcbP OS=Bacillus subtilis (strain 168) GN=ycbP PE=4 SV=1	126	T	0.589651	0.00801266	84.507	MMSKEIGKKHYLETRTDS_____________	HYLETRT(ph)DS	2	0.25683	NaN	NaN	1	1	NaN	NaN	1	1	0	0	0	NaN	NaN	NaN
P42248	Uncharacterized protein YcbP	ycbP	>sp|P42248|YCBP_BACSU Uncharacterized protein YcbP OS=Bacillus subtilis (strain 168) GN=ycbP PE=4 SV=1	128	S	0.941355	0.000909892	110.93	SKEIGKKHYLETRTDS_______________	HYLETRTDS(ph)	2	-0.030891	NaN	NaN	1	1	NaN	NaN	1	1	0	0	0	NaN	NaN	NaN
P46905	Uncharacterized oxidoreductase YccK	yccK	>sp|P46905|YCCK_BACSU Uncharacterized oxidoreductase YccK OS=Bacillus subtilis (strain 168) GN=yccK PE=3 SV=2	4	T	1	0.00341792	70.26	____________MDQTRTLGKTKLKVKRIGF	MDQT(ph)RT(ph)LGKT(ph)K	2	-0.79757	NaN	NaN	1	1	NaN	NaN	1	1	0	244030000	0	NaN	NaN	NaN
P46905	Uncharacterized oxidoreductase YccK	yccK	>sp|P46905|YCCK_BACSU Uncharacterized oxidoreductase YccK OS=Bacillus subtilis (strain 168) GN=yccK PE=3 SV=2	6	T	1	0.00341792	70.26	__________MDQTRTLGKTKLKVKRIGFGA	MDQT(ph)RT(ph)LGKT(ph)K	2	-0.79757	NaN	NaN	1	1	NaN	NaN	1	1	0	244030000	0	NaN	NaN	NaN
P46905	Uncharacterized oxidoreductase YccK	yccK	>sp|P46905|YCCK_BACSU Uncharacterized oxidoreductase YccK OS=Bacillus subtilis (strain 168) GN=yccK PE=3 SV=2	10	T	1	0.00341792	70.26	______MDQTRTLGKTKLKVKRIGFGANAVG	MDQT(ph)RT(ph)LGKT(ph)K	2	-0.79757	NaN	NaN	1	1	NaN	NaN	1	1	0	244030000	0	NaN	NaN	NaN
P80875	General stress protein 16U	yceD	>sp|P80875|G16U_BACSU General stress protein 16U OS=Bacillus subtilis (strain 168) GN=yceD PE=1 SV=3	97	S	1	0.0109937	102.03	TGAGEGDDENVKVNLSAVPANIDKISFVITI	VNLS(ph)AVPANIDK	2	0.22128	1.1805	1.14478	0.586524	0.586524	1.0869	1.12218	0.675883	0.675883	3649500	3763300	3638100	0.023786	0.08757	0.1804
P37518	Ribosome-binding ATPase YchF	ychF	>sp|P37518|YCHF_BACSU Ribosome-binding ATPase YchF OS=Bacillus subtilis (strain 168) GN=ychF PE=3 SV=1	63	T	0.999643	0.0145345	40.602	DDRLQKLTELVNPKKTVPTAFEFTDIAGIVK	T(ph)VPT(ph)AFEFT(ph)DIAGIVKGASK	3	-0.87442	0.45879	NaN	1	1	2.8124	NaN	1	1	228760	96425	610180	NaN	NaN	NaN
P37518	Ribosome-binding ATPase YchF	ychF	>sp|P37518|YCHF_BACSU Ribosome-binding ATPase YchF OS=Bacillus subtilis (strain 168) GN=ychF PE=3 SV=1	66	T	0.998467	0.0145345	40.602	LQKLTELVNPKKTVPTAFEFTDIAGIVKGAS	T(ph)VPT(ph)AFEFT(ph)DIAGIVKGASK	3	-0.87442	0.45879	NaN	1	1	2.8124	NaN	1	1	228760	96425	610180	NaN	NaN	NaN
P37518	Ribosome-binding ATPase YchF	ychF	>sp|P37518|YCHF_BACSU Ribosome-binding ATPase YchF OS=Bacillus subtilis (strain 168) GN=ychF PE=3 SV=1	71	T	0.999699	0.0145345	40.602	ELVNPKKTVPTAFEFTDIAGIVKGASKGEGL	T(ph)VPT(ph)AFEFT(ph)DIAGIVKGASK	3	-0.87442	0.45879	NaN	1	1	2.8124	NaN	1	1	228760	96425	610180	NaN	NaN	NaN
P94417	Aspartokinase 3	yclM	>sp|P94417|AK3_BACSU Aspartokinase 3 OS=Bacillus subtilis (strain 168) GN=yclM PE=1 SV=1	9	S	0.972003	3.04539e-18	149.36	_______MKVVKFGGSSLASGAQLDKVFHIV	FGGS(ph)SLASGAQLDK	2	0.3159	1.0338	1.20816	0.422186	0.422186	0.9542	0.981536	0.877481	0.877481	6549400	4402700	5753600	0	0	0
P94417	Aspartokinase 3	yclM	>sp|P94417|AK3_BACSU Aspartokinase 3 OS=Bacillus subtilis (strain 168) GN=yclM PE=1 SV=1	281	S	0.996194	0.021461	54.276	______MKVVKFGGSSLASGAQLDKVFHIVT	NTNNPS(ph)AEGTRVVSK	3	0.0829	0.91555	1.06997	0.826389	0.826389	0.99416	1.02264	0.995079	0.995079	697880	588330	512920	0.21937	0.60752	0.18759
P94417	Aspartokinase 3	yclM	>sp|P94417|AK3_BACSU Aspartokinase 3 OS=Bacillus subtilis (strain 168) GN=yclM PE=1 SV=1	10	S	0.964415	0.00729647	49.265	FRAGIPVQIKNTNNPSAEGTRVVSKRDNTNG	VVKFGGSS(ph)LAS(ph)GAQLDK	2	1.7647	NaN	NaN	1	1	NaN	NaN	1	1	0	0	0	NaN	NaN	NaN
P94417	Aspartokinase 3	yclM	>sp|P94417|AK3_BACSU Aspartokinase 3 OS=Bacillus subtilis (strain 168) GN=yclM PE=1 SV=1	13	S	0.683374	0.00729647	49.265	___MKVVKFGGSSLASGAQLDKVFHIVTSDP	VVKFGGSS(ph)LAS(ph)GAQLDK	2	1.7647	NaN	NaN	1	1	NaN	NaN	1	1	0	0	0	NaN	NaN	NaN
P42962	Uncharacterized protein YcsE	ycsE	>sp|P42962|YCSE_BACSU Putative phosphatase YcsE OS=Bacillus subtilis (strain 168) GN=ycsE PE=3 SV=2	163	S	0.547358	1.17854e-05	80.596	______________MSVQREDVDIKLIAIDM	ELEITNS(ph)SPTNIEVNALGINK	3	-0.012904	1.0329	1.05452	0.881167	0.881167	0.89987	0.915973	0.686541	0.686541	300080	329280	246870	0	0	0
P42962	Uncharacterized protein YcsE	ycsE	>sp|P42962|YCSE_BACSU Putative phosphatase YcsE OS=Bacillus subtilis (strain 168) GN=ycsE PE=3 SV=2	2	S	1	0.000634515	108.97	VLEELRKNKELEITNSSPTNIEVNALGINKA	S(ph)VQREDVDIK	2	-0.10307	0.94673	0.966544	0.869686	0.869686	0.99285	1.01062	0.961052	0.961052	1369700	1162400	1492100	0	0	0
O31491	Uncharacterized protein YddB	yddB	>sp|O31491|YDDB_BACSU Uncharacterized protein YddB OS=Bacillus subtilis (strain 168) GN=yddB PE=4 SV=1	8	S	1	0.0054763	61.765	________MLNKEIGSDKKEESFFRSAFQKL	MLNKEIGS(ph)DKK	2	0.70323	NaN	NaN	1	1	NaN	NaN	1	1	0	0	0	NaN	NaN	NaN
P96682	Uncharacterized protein YdfE	ydfE	>sp|P96682|YDFE_BACSU Uncharacterized protein YdfE OS=Bacillus subtilis (strain 168) GN=ydfE PE=3 SV=1	113	Y	0.999997	0.0335938	59.84	PPLKKQIGFTYKKEKYEAAGLTPLQSKTVSP	Y(ph)EAAGLTPLQSK	2	0.17232	0.9762	NaN	1	1	0.99493	NaN	1	1	1791900	1473000	1512700	NaN	NaN	NaN
P96682	Uncharacterized protein YdfE	ydfE	>sp|P96682|YDFE_BACSU Uncharacterized protein YdfE OS=Bacillus subtilis (strain 168) GN=ydfE PE=3 SV=1	123	S	0.500001	0.0335938	59.84	YKKEKYEAAGLTPLQSKTVSPTRIKECPIQI	Y(ph)EAAGLTPLQS(ph)K	2	0.17232	0.9762	NaN	1	1	0.99493	NaN	1	1	1791900	1473000	1512700	NaN	NaN	NaN
P96699	Uncharacterized protein YdgA	ydgA	>sp|P96699|YDGA_BACSU Uncharacterized protein YdgA OS=Bacillus subtilis (strain 168) GN=ydgA PE=4 SV=1	3	Y	1	0.00570509	47.96	_____________MPYQINIANIKINGVTQN	PY(ph)QINIANIK	3	-1.6225	0.93315	NaN	1	1	1.1194	NaN	1	1	2802200	2370700	2775300	NaN	NaN	NaN
O35004	UPF0603 protein YdjH	ydjH	>sp|O35004|YDJH_BACSU UPF0603 protein YdjH OS=Bacillus subtilis (strain 168) GN=ydjH PE=3 SV=1	250	S	0.644666	0.00591876	104.16	DKDSGSDGGVTKGGTSYSGSRGSF_______	GGTSYSGS(ph)RGSF	2	-0.26966	NaN	NaN	1	1	NaN	NaN	1	1	0	0	0	NaN	NaN	NaN
O35004	UPF0603 protein YdjH	ydjH	>sp|O35004|YDJH_BACSU UPF0603 protein YdjH OS=Bacillus subtilis (strain 168) GN=ydjH PE=3 SV=1	246	S	0.986632	2.2292e-27	153	DSGSDGGVTKGGTSYSGSRGSF_________	GGTS(ph)YSGSRGSF	2	0.49968	NaN	NaN	1	1	NaN	NaN	1	1	0	0	0	NaN	NaN	NaN
O35004	UPF0603 protein YdjH	ydjH	>sp|O35004|YDJH_BACSU UPF0603 protein YdjH OS=Bacillus subtilis (strain 168) GN=ydjH PE=3 SV=1	248	S	0.762591	3.80664e-20	150.12	GGVTKGGTSYSGSRGSF______________	GGTSYS(ph)GSRGSF	2	-0.34126	NaN	NaN	1	1	NaN	NaN	1	1	0	0	0	NaN	NaN	NaN
O35004	UPF0603 protein YdjH	ydjH	>sp|O35004|YDJH_BACSU UPF0603 protein YdjH OS=Bacillus subtilis (strain 168) GN=ydjH PE=3 SV=1	253	S	0.998843	0.0105012	98.421	GSDGGVTKGGTSYSGSRGSF___________	GGTSYSGSRGS(ph)F	2	0.064945	NaN	NaN	1	1	NaN	NaN	1	1	0	0	0	NaN	NaN	NaN
O31516	Sensor histidine kinase YesM	yesM	>sp|O31516|YESM_BACSU Sensor histidine kinase YesM OS=Bacillus subtilis (strain 168) GN=yesM PE=3 SV=1	419	S	1	0.00494676	43.216	LAKANQQKQISKMVESLGFLLRNSIHMKKDI	MVES(ph)LGFLLRNS(ph)IHMK	2	0.89084	1.176	NaN	1	1	0.89792	NaN	1	1	500800	702740	638430	NaN	NaN	NaN
O31516	Sensor histidine kinase YesM	yesM	>sp|O31516|YESM_BACSU Sensor histidine kinase YesM OS=Bacillus subtilis (strain 168) GN=yesM PE=3 SV=1	427	S	1	0.00494676	43.216	QISKMVESLGFLLRNSIHMKKDIVTIQEEAD	MVES(ph)LGFLLRNS(ph)IHMK	2	0.89084	1.176	NaN	1	1	0.89792	NaN	1	1	500800	702740	638430	NaN	NaN	NaN
O31542	Uncharacterized protein YfnD	yfnD	>sp|O31542|YFND_BACSU Uncharacterized protein YfnD OS=Bacillus subtilis (strain 168) GN=yfnD PE=4 SV=1	271	Y	0.89012	0.0106407	72.325	CWYYRIEDEATIKMIYMPYILNLKRWIDEIQ	MIY(ph)MPYILNLK	2	1.6978	1.1188	NaN	1	1	0.7822	NaN	1	1	305170	292100	333280	NaN	NaN	NaN
O07569	Uncharacterized MFS-type transporter YhjO	yhjO	>sp|O07569|YHJO_BACSU Uncharacterized MFS-type transporter YhjO OS=Bacillus subtilis (strain 168) GN=yhjO PE=3 SV=1	7	S	0.937399	0.0281405	40.067	_________MLTSFHSIKSRYTAPVRLRFFG	MLTSFHS(ph)IK	2	-0.84307	0.9943	NaN	1	1	1.0413	NaN	1	1	609680	555540	939160	NaN	NaN	NaN
P40398	Uncharacterized oxidoreductase YhxD	yhxD	>sp|P40398|YHXD_BACSU Uncharacterized oxidoreductase YhxD OS=Bacillus subtilis (strain 168) GN=yhxD PE=3 SV=2	4	S	0.661776	1.09857e-17	142.39	______________MSDSNLTNPIKAFFHDE	SDS(ph)NLTNPIK	2	0.1179	1.2093	1.08302	0.781352	0.781352	1.5924	1.21363	0.436977	0.436977	7364700	7065500	9844800	NaN	NaN	NaN
P40398	Uncharacterized oxidoreductase YhxD	yhxD	>sp|P40398|YHXD_BACSU Uncharacterized oxidoreductase YhxD OS=Bacillus subtilis (strain 168) GN=yhxD PE=3 SV=2	2	S	0.976553	1.09857e-17	142.39	____________MSDSNLTNPIKAFFHDEFP	S(ph)DSNLTNPIK	2	-0.143	1.574	1.40964	0.122771	0.122771	1.7938	1.36712	0.185699	0.185699	13458000	14374000	19045000	NaN	NaN	NaN
O06736	Probable sulfate adenylyltransferase	yitA	>sp|O06736|SAT2_BACSU Probable sulfate adenylyltransferase OS=Bacillus subtilis (strain 168) GN=yitA PE=3 SV=2	385	S	1	0.000780367	77.726	LIKGLHQQPVAIKQNSGELQ___________	GLHQQPVAIKQNS(ph)GELQ	2	0.6123	NaN	NaN	1	1	NaN	NaN	1	1	0	0	0	NaN	NaN	NaN
C0H3Y4	Putative DNA-binding protein YizB	yizB	>sp|C0H3Y4|YIZB_BACSU Putative DNA-binding protein YizB OS=Bacillus subtilis (strain 168) GN=yizB PE=4 SV=1	86	T	1	0.0125526	48.405	WEDSLDGPKRKYYKMTQKGEEMLKERLEKYL	MT(ph)QKGEEMLKERLEK	2	2.0639	NaN	NaN	1	1	NaN	NaN	1	1	0	0	0	NaN	NaN	NaN
O34859	Probable DNA repair protein YkoV	ykoV	>sp|O34859|YKOV_BACSU Probable DNA repair protein YkoV OS=Bacillus subtilis (strain 168) GN=ykoV PE=2 SV=1	81	Y	0.992108	0.010025	47.916	TNCEKTLSPDEIVKGYEYVKGKYVVLTDEDL	GY(ph)EY(ph)VKGKYVVLTDEDLK	3	-2.2689	NaN	NaN	1	1	NaN	NaN	1	1	0	0	0	NaN	NaN	NaN
O34859	Probable DNA repair protein YkoV	ykoV	>sp|O34859|YKOV_BACSU Probable DNA repair protein YkoV OS=Bacillus subtilis (strain 168) GN=ykoV PE=2 SV=1	83	Y	0.970683	0.010025	47.916	CEKTLSPDEIVKGYEYVKGKYVVLTDEDLKS	GY(ph)EY(ph)VKGKYVVLTDEDLK	3	-2.2689	NaN	NaN	1	1	NaN	NaN	1	1	0	0	0	NaN	NaN	NaN
O34948	Uncharacterized oxidoreductase YkwC	ykwC	>sp|O34948|YKWC_BACSU Uncharacterized oxidoreductase YkwC OS=Bacillus subtilis (strain 168) GN=ykwC PE=3 SV=1	281	S	0.99951	2.00978e-05	111.4	YDKLAAQGEENSGTQSIYKLWVK________	LAAQGEENSGTQS(ph)IYK	2	-0.72959	0.93547	0.972008	0.882708	0.882708	0.77367	0.808019	0.392034	0.392034	2360700	1532500	1456100	0	0	0
O07636	Uncharacterized protein YlaL	ylaL	>sp|O07636|YLAL_BACSU Uncharacterized protein YlaL OS=Bacillus subtilis (strain 168) GN=ylaL PE=4 SV=1	2	S	1	0.0372757	60.799	______________MSVIQVKGNVTYPITID	MS(ph)VIQVK	2	-2.5153	NaN	NaN	1	1	NaN	NaN	1	1	0	0	0	NaN	NaN	NaN
O34658	UPF0298 protein YlbG	ylbG	>sp|O34658|YLBG_BACSU UPF0298 protein YlbG OS=Bacillus subtilis (strain 168) GN=ylbG PE=3 SV=1	11	Y	1	0.017373	47.037	_____MENRRQGMVVYLHSLKQSKMLRKFGN	ENRRQGMVVY(ph)LHS(ph)LK	2	0.8333	NaN	NaN	1	1	NaN	NaN	1	1	0	0	819730	NaN	NaN	NaN
O34658	UPF0298 protein YlbG	ylbG	>sp|O34658|YLBG_BACSU UPF0298 protein YlbG OS=Bacillus subtilis (strain 168) GN=ylbG PE=3 SV=1	14	S	1	0.017373	47.037	__MENRRQGMVVYLHSLKQSKMLRKFGNVHY	ENRRQGMVVY(ph)LHS(ph)LK	2	0.8333	NaN	NaN	1	1	NaN	NaN	1	1	0	0	819730	NaN	NaN	NaN
P94492	Endonuclease YncB	yncB	>sp|P94492|YNCB_BACSU Endonuclease YncB OS=Bacillus subtilis (strain 168) GN=yncB PE=1 SV=1	92	Y	0.999102	0.00889381	54.225	DTIKVIYNGKKDTVRYLLVDTPETKKPNSCV	DT(ph)VRY(ph)LLVDTPET(ph)KK	2	0.54427	NaN	NaN	1	1	NaN	NaN	1	1	0	661690	0	NaN	NaN	NaN
P94492	Endonuclease YncB	yncB	>sp|P94492|YNCB_BACSU Endonuclease YncB OS=Bacillus subtilis (strain 168) GN=yncB PE=1 SV=1	89	T	0.99966	0.00889381	54.225	IDGDTIKVIYNGKKDTVRYLLVDTPETKKPN	DT(ph)VRY(ph)LLVDTPET(ph)KK	2	0.54427	NaN	NaN	1	1	NaN	NaN	1	1	0	661690	0	NaN	NaN	NaN
P94492	Endonuclease YncB	yncB	>sp|P94492|YNCB_BACSU Endonuclease YncB OS=Bacillus subtilis (strain 168) GN=yncB PE=1 SV=1	100	T	0.965389	0.00889381	54.225	GKKDTVRYLLVDTPETKKPNSCVQPYGEDAS	DT(ph)VRY(ph)LLVDTPET(ph)KK	2	0.54427	NaN	NaN	1	1	NaN	NaN	1	1	0	661690	0	NaN	NaN	NaN
O34780	Uncharacterized protein YobF	yobF	>sp|O34780|YOBF_BACSU Uncharacterized protein YobF OS=Bacillus subtilis (strain 168) GN=yobF PE=4 SV=1	274	S	0.999968	0.0218508	46.324	SVLKTEQAKVFGICHSMSVNKDWKGISEKLM	TEQAKVFGICHS(ph)MS(ph)VNK	3	0.068599	39.365	NaN	1	1	0.8935	NaN	1	1	47116	1259500	49911	NaN	NaN	NaN
O34780	Uncharacterized protein YobF	yobF	>sp|O34780|YOBF_BACSU Uncharacterized protein YobF OS=Bacillus subtilis (strain 168) GN=yobF PE=4 SV=1	276	S	0.999966	0.0218508	46.324	LKTEQAKVFGICHSMSVNKDWKGISEKLMKL	TEQAKVFGICHS(ph)MS(ph)VNK	3	0.068599	39.365	NaN	1	1	0.8935	NaN	1	1	47116	1259500	49911	NaN	NaN	NaN
O34330	UPF0720 protein YobL	yobL	>sp|O34330|YOBL_BACSU Ribonuclease YobL OS=Bacillus subtilis (strain 168) GN=yobL PE=1 SV=1	566	S	1	0.0211908	59.155	NSLHTKYSDVIHQLKSDGESFRNDKVLKAQY	S(ph)DGES(ph)FRNDKVLK	2	0.10713	NaN	NaN	1	1	NaN	NaN	1	1	457790	0	0	NaN	NaN	NaN
O34330	UPF0720 protein YobL	yobL	>sp|O34330|YOBL_BACSU Ribonuclease YobL OS=Bacillus subtilis (strain 168) GN=yobL PE=1 SV=1	570	S	1	0.0211908	59.155	TKYSDVIHQLKSDGESFRNDKVLKAQYESFR	S(ph)DGES(ph)FRNDKVLK	2	0.10713	NaN	NaN	1	1	NaN	NaN	1	1	457790	0	0	NaN	NaN	NaN
O34636	Uncharacterized membrane protein YocA	yocA	>sp|O34636|YOCA_BACSU Uncharacterized membrane protein YocA OS=Bacillus subtilis (strain 168) GN=yocA PE=4 SV=1	122	Y	0.99992	0.0218536	60.167	PQLSVKQGIKQFTLMYKTGKEKGVDLDTIIQ	QFTLMY(ph)KT(ph)GK	2	2.5518	NaN	NaN	1	1	NaN	NaN	1	1	0	0	169570	NaN	NaN	NaN
O34636	Uncharacterized membrane protein YocA	yocA	>sp|O34636|YOCA_BACSU Uncharacterized membrane protein YocA OS=Bacillus subtilis (strain 168) GN=yocA PE=4 SV=1	124	T	0.999998	0.0218536	60.167	LSVKQGIKQFTLMYKTGKEKGVDLDTIIQSY	QFTLMY(ph)KT(ph)GK	2	2.5518	NaN	NaN	1	1	NaN	NaN	1	1	0	0	169570	NaN	NaN	NaN
O31989	SPBc2 prophage-derived uncharacterized protein YolF	sunI	>sp|O31989|YOLF_BACSU SPBc2 prophage-derived uncharacterized protein YolF OS=Bacillus subtilis (strain 168) GN=yolF PE=4 SV=1	57	Y	1	1.36211e-38	166.69	EIPINQIVSIKESDKYGVADNIDYKIGMPYA	Y(ph)GVADNIDYK	2	-0.11146	0.092646	0.111875	8.9644e-11	8.9644e-11	3.3344	3.36088	5.09333e-08	5.09333e-08	34631000	3737600	108890000	0.023555	0.0072183	0.0587
O31950	SPBc2 prophage-derived uncharacterized protein YonH	yonH	>sp|O31950|YONH_BACSU SPBc2 prophage-derived uncharacterized protein YonH OS=Bacillus subtilis (strain 168) GN=yonH PE=4 SV=1	45	S	1	0.00186838	90.709	ISTVISKLHKLMGLASKSKVNFYTLGSNVEN	LMGLAS(ph)KS(ph)K	2	-0.55346	1.2728	NaN	1	1	16.115	NaN	1	1	90564	37241	1228500	NaN	NaN	NaN
O31950	SPBc2 prophage-derived uncharacterized protein YonH	yonH	>sp|O31950|YONH_BACSU SPBc2 prophage-derived uncharacterized protein YonH OS=Bacillus subtilis (strain 168) GN=yonH PE=4 SV=1	47	S	1	0.00186838	90.709	TVISKLHKLMGLASKSKVNFYTLGSNVENEN	LMGLAS(ph)KS(ph)K	2	-0.55346	1.2728	NaN	1	1	16.115	NaN	1	1	90564	37241	1228500	NaN	NaN	NaN
O34937	SPBc2 prophage-derived uncharacterized protein YopU	yopU	>sp|O34937|YOPU_BACSU SPBc2 prophage-derived uncharacterized protein YopU OS=Bacillus subtilis (strain 168) GN=yopU PE=4 SV=1	10	Y	1	0.0149055	40.767	______MNIFVDQDNYKEVSLKLTKKLLTSE	MNIFVDQDNY(ph)K	2	0.20287	0.9537	NaN	1	1	1.0282	NaN	1	1	347990	314100	447120	NaN	NaN	NaN
O34581	SPBc2 prophage-derived putative HNH endonuclease YoqL	yoqL	>sp|O34581|YOQL_BACSU SPBc2 prophage-derived putative HNH endonuclease YoqL OS=Bacillus subtilis (strain 168) GN=yoqL PE=4 SV=1	32	Y	0.81205	0.0301005	61.233	KIINGYYHKNCISCKSWLPATEENFYSVKKN	S(ph)WLPATEENFY(ph)SVK	2	0.89262	76.328	NaN	1	1	3.5957	NaN	1	1	457610	125060000	4616400	NaN	NaN	NaN
O34581	SPBc2 prophage-derived putative HNH endonuclease YoqL	yoqL	>sp|O34581|YOQL_BACSU SPBc2 prophage-derived putative HNH endonuclease YoqL OS=Bacillus subtilis (strain 168) GN=yoqL PE=4 SV=1	22	S	0.999993	0.0301005	61.233	CISCKSWLPATEENFYSVKKNKDGLHSYCKA	S(ph)WLPATEENFYSVK	2	0.6314	114.29	NaN	1	1	5.4714	NaN	1	1	639660	323200000	12286000	NaN	NaN	NaN
P68575	SPBc2 prophage-derived stress response protein SCP1	yorD	>sp|P68575|SCP1_BACSU SPBc2 prophage-derived stress response protein SCP1 OS=Bacillus subtilis (strain 168) GN=yorD PE=1 SV=1	54	S	0.999995	0.0327488	90.707	FVNDNGRHIFTAWRKSEPIPTLEEIEKAAIE	S(ph)EPIPTLEEIEK	2	0.56155	1.2172	1.43028	0.106729	0.106729	1.1228	1.20986	0.445428	0.445428	377010	351460	313510	0	0	0
O34820	SPBc2 prophage-derived uncharacterized protein YotM	yotM	>sp|O34820|YOTM_BACSU SPBc2 prophage-derived uncharacterized protein YotM OS=Bacillus subtilis (strain 168) GN=yotM PE=4 SV=1	56	Y	0.999928	0.0197592	49.483	AVSKNKYDCFLFFKGYLFPFELKSTKSKSIS	GY(ph)LFPFELKS(ph)TKS(ph)K	2	-1.7131	NaN	NaN	1	1	NaN	NaN	1	1	0	201190	0	NaN	NaN	NaN
O34820	SPBc2 prophage-derived uncharacterized protein YotM	yotM	>sp|O34820|YOTM_BACSU SPBc2 prophage-derived uncharacterized protein YotM OS=Bacillus subtilis (strain 168) GN=yotM PE=4 SV=1	64	S	0.94533	0.0197592	49.483	CFLFFKGYLFPFELKSTKSKSISFSEKIIKP	GY(ph)LFPFELKS(ph)TKS(ph)K	2	-1.7131	NaN	NaN	1	1	NaN	NaN	1	1	0	201190	0	NaN	NaN	NaN
O34820	SPBc2 prophage-derived uncharacterized protein YotM	yotM	>sp|O34820|YOTM_BACSU SPBc2 prophage-derived uncharacterized protein YotM OS=Bacillus subtilis (strain 168) GN=yotM PE=4 SV=1	67	S	0.94533	0.0197592	49.483	FFKGYLFPFELKSTKSKSISFSEKIIKPQQI	GY(ph)LFPFELKS(ph)TKS(ph)K	2	-1.7131	NaN	NaN	1	1	NaN	NaN	1	1	0	201190	0	NaN	NaN	NaN
O31842	Uncharacterized protein YozL	yozL	>sp|O31842|YOZL_BACSU Uncharacterized protein YozL OS=Bacillus subtilis (strain 168) GN=yozL PE=4 SV=1	17	S	1	0.0327035	40.724	MLEQLIQLKQDLIDGSKVEKPSLDDKQIDEM	QDLIDGS(ph)KVEKPS(ph)LDDK	3	1.8651	0.59891	NaN	1	1	49.616	NaN	1	1	145040	122200	10130000	NaN	NaN	NaN
O31842	Uncharacterized protein YozL	yozL	>sp|O31842|YOZL_BACSU Uncharacterized protein YozL OS=Bacillus subtilis (strain 168) GN=yozL PE=4 SV=1	23	S	1	0.0327035	40.724	QLKQDLIDGSKVEKPSLDDKQIDEMDILVSE	QDLIDGS(ph)KVEKPS(ph)LDDK	3	1.8651	0.59891	NaN	1	1	49.616	NaN	1	1	145040	122200	10130000	NaN	NaN	NaN
C0H423	Uncharacterized membrane protein YozV	yozV	>sp|C0H423|YOZV_BACSU Uncharacterized membrane protein YozV OS=Bacillus subtilis (strain 168) GN=yozV PE=4 SV=1	77	S	1	0.000815448	99.834	LCGSEEGFDQKYNFYYFQQQSKA________	YNFYYFQQQS(ph)K	2	-0.3004	0.9807	NaN	1	1	1.0479	NaN	1	1	763430	598770	837920	NaN	NaN	NaN
C0H423	Uncharacterized membrane protein YozV	yozV	>sp|C0H423|YOZV_BACSU Uncharacterized membrane protein YozV OS=Bacillus subtilis (strain 168) GN=yozV PE=4 SV=1	72	Y	0.999994	1.42872e-76	193.28	EGFDQKYNFYYFQQQSKA_____________	YNFYY(ph)FQQQSK	2	-0.085284	0.80276	NaN	1	1	4.5034	NaN	1	1	67692	17687	726610	NaN	NaN	NaN
P38494	30S ribosomal protein S1 homolog	ypfD	>sp|P38494|RS1H_BACSU 30S ribosomal protein S1 homolog OS=Bacillus subtilis (strain 168) GN=ypfD PE=1 SV=1	365	S	0.729211	0.00594962	89.659	KADQEDYRQYQAKEETSTGFQLGDLIGDKLN	EETS(ph)TGFQLGDLIGDK	2	0.28771	0.9978	0.963592	0.862635	0.862635	1.13	1.1445	0.611176	0.611176	3183900	2822200	2958200	0	0.74933	0
P38494	30S ribosomal protein S1 homolog	ypfD	>sp|P38494|RS1H_BACSU 30S ribosomal protein S1 homolog OS=Bacillus subtilis (strain 168) GN=ypfD PE=1 SV=1	364	T	0.859333	0.000996257	102.24	ADQEDYRQYQAKEETSTGFQLGDLIGDKLNK	EET(ph)STGFQLGDLIGDK	2	0.35099	1.7247	1.66557	0.0190584	0.0190584	1.1382	1.15922	0.0270118	0.0270118	12966000	17435000	17124000	0	0	0
P45902	Uncharacterized HTH-type transcriptional regulator YqaE	yqaE	>sp|P45902|YQAE_BACSU Uncharacterized HTH-type transcriptional regulator YqaE OS=Bacillus subtilis (strain 168) GN=yqaE PE=4 SV=1	3	S	1	0.00764513	104.43	_____________MFSENLKKCRKQKKLTQQ	MFS(ph)ENLKKCRK	2	0.0093124	0.71537	0.752206	2.06062e-06	2.06062e-06	0.52353	0.514223	0.0129097	0.0129097	547840	35725	859040	NaN	NaN	NaN
P45940	Uncharacterized protein YqcE	yqcE	>sp|P45940|YQCE_BACSU Uncharacterized protein YqcE OS=Bacillus subtilis (strain 168) GN=yqcE PE=4 SV=1	10	Y	0.998265	0.00738455	48.729	______MNYWVLALHYNWASSEMVKQAIHLK	MNYWVLALHY(ph)NWASSEMVK	3	0.96042	NaN	NaN	1	1	NaN	NaN	1	1	0	0	2236300	NaN	NaN	NaN
P54558	Uncharacterized protein YqjU	yqjU	>sp|P54558|YQJU_BACSU Uncharacterized protein YqjU OS=Bacillus subtilis (strain 168) GN=yqjU PE=4 SV=2	48	S	0.999985	0.020009	80.737	RKAQLDRIEKKLNSLSEDHD___________	LNSLS(ph)EDHD	2	0.50876	NaN	NaN	1	1	NaN	NaN	1	1	0	0	0	NaN	NaN	NaN
O05407	Uncharacterized transporter YraO	yraO	>sp|O05407|YRAO_BACSU Uncharacterized transporter YraO OS=Bacillus subtilis (strain 168) GN=yraO PE=3 SV=1	3	T	0.997729	0.00605056	50.858	________MLTILGFSMVTVFTILIMTKKVS	LT(ph)ILGFS(ph)MVTVFTILIMTKK	3	1.7135	NaN	NaN	1	1	NaN	NaN	1	1	0	0	0	NaN	NaN	NaN
O05407	Uncharacterized transporter YraO	yraO	>sp|O05407|YRAO_BACSU Uncharacterized transporter YraO OS=Bacillus subtilis (strain 168) GN=yraO PE=3 SV=1	8	S	0.982325	0.00605056	50.858	_____________MLTILGFSMVTVFTILIM	LT(ph)ILGFS(ph)MVTVFTILIMTKK	3	1.7135	NaN	NaN	1	1	NaN	NaN	1	1	0	0	0	NaN	NaN	NaN
O34367	Uncharacterized MFS-type transporter YtbD	ytbD	>sp|O34367|YTBD_BACSU Uncharacterized MFS-type transporter YtbD OS=Bacillus subtilis (strain 168) GN=ytbD PE=3 SV=1	193	T	1	0.0148445	50.353	FITNGILVPSKLRKGTKTTMRDQLKLVTNSR	GT(ph)KT(ph)T(ph)MRDQLK	2	-0.7902	NaN	NaN	1	1	NaN	NaN	1	1	0	26287000	0	NaN	NaN	NaN
O34367	Uncharacterized MFS-type transporter YtbD	ytbD	>sp|O34367|YTBD_BACSU Uncharacterized MFS-type transporter YtbD OS=Bacillus subtilis (strain 168) GN=ytbD PE=3 SV=1	195	T	1	0.0148445	50.353	TNGILVPSKLRKGTKTTMRDQLKLVTNSRLL	GT(ph)KT(ph)T(ph)MRDQLK	2	-0.7902	NaN	NaN	1	1	NaN	NaN	1	1	0	26287000	0	NaN	NaN	NaN
O34367	Uncharacterized MFS-type transporter YtbD	ytbD	>sp|O34367|YTBD_BACSU Uncharacterized MFS-type transporter YtbD OS=Bacillus subtilis (strain 168) GN=ytbD PE=3 SV=1	196	T	1	0.0148445	50.353	NGILVPSKLRKGTKTTMRDQLKLVTNSRLLL	GT(ph)KT(ph)T(ph)MRDQLK	2	-0.7902	NaN	NaN	1	1	NaN	NaN	1	1	0	26287000	0	NaN	NaN	NaN
O34917	Uncharacterized protein YtfI	ytfI	>sp|O34917|YTFI_BACSU Uncharacterized protein YtfI OS=Bacillus subtilis (strain 168) GN=ytfI PE=4 SV=1	74	S	0.999989	0.0249117	62.717	VNKEDGTVDIKQKTESKMKKSSGKKKITQND	TES(ph)KMKK	2	-0.28593	NaN	NaN	1	1	NaN	NaN	1	1	0	0	0	NaN	NaN	NaN
O34365	Uncharacterized protein YtmB	ytmB	>sp|O34365|YTMB_BACSU Uncharacterized protein YtmB OS=Bacillus subtilis (strain 168) GN=ytmB PE=1 SV=1	78	S	0.999861	0.00209566	115.57	EEGRTIITYKLTSLHSVN_____________	LTSLHS(ph)VN	2	-0.1468	NaN	NaN	1	1	NaN	NaN	1	1	0	0	0	NaN	NaN	NaN
P40780	Uncharacterized protein YtxH	ytxH	>sp|P40780|YTXH_BACSU Uncharacterized protein YtxH OS=Bacillus subtilis (strain 168) GN=ytxH PE=4 SV=2	74	T	0.467624	3.29336e-06	81.643	AKEKGTQYVSIAKDKTSNITQLVADQSGQIM	DKT(ph)S(ph)NITQLVADQSGQIMNK	3	0.045046	NaN	NaN	1	1	NaN	NaN	1	1	0	0	0	NaN	NaN	NaN
P40780	Uncharacterized protein YtxH	ytxH	>sp|P40780|YTXH_BACSU Uncharacterized protein YtxH OS=Bacillus subtilis (strain 168) GN=ytxH PE=4 SV=2	75	S	0.467624	3.29336e-06	81.643	KEKGTQYVSIAKDKTSNITQLVADQSGQIMN	DKT(h)S(ph)NITQLVADQSGQIMNK	3	0.045046	NaN	NaN	1	1	NaN	NaN	1	1	0	0	0	NaN	NaN	NaN
P39914	Uncharacterized protein YtxJ	ytxJ	>sp|P39914|YTXJ_BACSU Uncharacterized protein YtxJ OS=Bacillus subtilis (strain 168) GN=ytxJ PE=4 SV=1	93	T	0.299884	1.13964e-06	85.473	SPQIFIIQNGEVKWHTSHSQITEAAIEQHLS	WHT(ph)S(ph)HS(ph)QITEAAIEQHLS	3	-0.26432	NaN	NaN	1	1	NaN	NaN	1	1	0	0	0	NaN	NaN	NaN
P39914	Uncharacterized protein YtxJ	ytxJ	>sp|P39914|YTXJ_BACSU Uncharacterized protein YtxJ OS=Bacillus subtilis (strain 168) GN=ytxJ PE=4 SV=1	94	S	0.299884	1.13964e-06	85.473	PQIFIIQNGEVKWHTSHSQITEAAIEQHLS_	WHT(ph)S(ph)HS(ph)QITEAAIEQHLS	3	-0.26432	NaN	NaN	1	1	NaN	NaN	1	1	0	0	0	NaN	NaN	NaN
P39914	Uncharacterized protein YtxJ	ytxJ	>sp|P39914|YTXJ_BACSU Uncharacterized protein YtxJ OS=Bacillus subtilis (strain 168) GN=ytxJ PE=4 SV=1	96	S	0.299884	1.13964e-06	85.473	IFIIQNGEVKWHTSHSQITEAAIEQHLS___	WHT(ph)S(ph)HS(ph)QITEAAIEQHLS	3	-0.26432	NaN	NaN	1	1	NaN	NaN	1	1	0	0	0	NaN	NaN	NaN
C0H3Q1	Uncharacterized membrane protein YtzI	ytzI	>sp|C0H3Q1|YTZI_BACSU Uncharacterized membrane protein YtzI OS=Bacillus subtilis (strain 168) GN=ytzI PE=4 SV=1	53	S	0.98831	0.000867	77.633	AYNVKHTIDPPQENHSDSHNQ__________	HTIDPPQENHS(ph)DSHNQ	3	-0.17928	NaN	NaN	1	1	NaN	NaN	1	1	0	0	0	NaN	NaN	NaN
O32101	Bacteriophage SPP1 adsorption protein YueB	yueB	>sp|O32101|YUEB_BACSU Bacteriophage SPP1 adsorption protein YueB OS=Bacillus subtilis (strain 168) GN=yueB PE=4 SV=1	242	T	0.999993	0.0189015	63.16	GTTKEKASTAEEAKNTLKEFIDTVERYKEYQ	EKAS(ph)T(ph)AEEAKNT(ph)LK	2	1.0541	NaN	NaN	1	1	NaN	NaN	1	1	0	0	4356900	NaN	NaN	NaN
O32101	Bacteriophage SPP1 adsorption protein YueB	yueB	>sp|O32101|YUEB_BACSU Bacteriophage SPP1 adsorption protein YueB OS=Bacillus subtilis (strain 168) GN=yueB PE=4 SV=1	235	T	0.500003	0.0189015	63.16	KSMNEAQGTTKEKASTAEEAKNTLKEFIDTV	EKAS(ph)T(ph)AEEAKNT(ph)LK	2	1.0541	NaN	NaN	1	1	NaN	NaN	1	1	0	0	4356900	NaN	NaN	NaN
O32101	Bacteriophage SPP1 adsorption protein YueB	yueB	>sp|O32101|YUEB_BACSU Bacteriophage SPP1 adsorption protein YueB OS=Bacillus subtilis (strain 168) GN=yueB PE=4 SV=1	234	S	0.500003	0.0189015	63.16	KKSMNEAQGTTKEKASTAEEAKNTLKEFIDT	EKAS(ph)T(ph)AEEAKNT(ph)LK	2	1.0541	NaN	NaN	1	1	NaN	NaN	1	1	0	0	4356900	NaN	NaN	NaN
O32247	Uncharacterized membrane protein YvbJ	yvbJ	>sp|O32247|YVBJ_BACSU Uncharacterized membrane protein YvbJ OS=Bacillus subtilis (strain 168) GN=yvbJ PE=4 SV=1	416	Y	0.821892	0.0127266	53.008	WQVSVTGKELHQSSSYNDYTKSEMTDDSPSY	ELHQSS(ph)S(ph)Y(ph)NDYTK	2	1.5711	NaN	NaN	1	1	NaN	NaN	1	1	0	0	0	NaN	NaN	NaN
O32247	Uncharacterized membrane protein YvbJ	yvbJ	>sp|O32247|YVBJ_BACSU Uncharacterized membrane protein YvbJ OS=Bacillus subtilis (strain 168) GN=yvbJ PE=4 SV=1	414	S	0.853803	0.0127266	53.008	GTWQVSVTGKELHQSSSYNDYTKSEMTDDSP	ELHQSS(ph)S(ph)Y(ph)NDYTK	2	1.5711	NaN	NaN	1	1	NaN	NaN	1	1	0	0	0	NaN	NaN	NaN
O32247	Uncharacterized membrane protein YvbJ	yvbJ	>sp|O32247|YVBJ_BACSU Uncharacterized membrane protein YvbJ OS=Bacillus subtilis (strain 168) GN=yvbJ PE=4 SV=1	415	S	0.822821	0.0127266	53.008	TWQVSVTGKELHQSSSYNDYTKSEMTDDSPS	ELHQSS(ph)S(ph)Y(ph)NDYTK	2	1.5711	NaN	NaN	1	1	NaN	NaN	1	1	0	0	0	NaN	NaN	NaN
P71051	Tyrosine-protein kinase PtkB	ptkB	>sp|P71051|PTKB_BACSU Tyrosine-protein kinase PtkB OS=Bacillus subtilis (strain 168) GN=ptkB PE=3 SV=2	227	Y	0.998548	0.000257459	106.42	ALLNKKKMKKSEHYSY_______________	KSEHYSY(ph)	2	0.399	0.30201	0.300209	0.000329831	0.000329831	0.74779	0.620418	0.0704517	0.0704517	141000	37887	564000	NaN	NaN	NaN
P71051	Tyrosine-protein kinase PtkB	ptkB	>sp|P71051|PTKB_BACSU Tyrosine-protein kinase PtkB OS=Bacillus subtilis (strain 168) GN=ptkB PE=3 SV=2	225	Y	0.996869	0.000257459	106.42	LGALLNKKKMKKSEHYSY_____________	KSEHY(ph)SY(ph)	2	-0.11645	NaN	NaN	1	1	NaN	NaN	1	1	0	0	468280	NaN	NaN	NaN
O34735	Uncharacterized protein YvpB	yvpB	>sp|O34735|YVPB_BACSU Uncharacterized protein YvpB OS=Bacillus subtilis (strain 168) GN=yvpB PE=4 SV=1	217	Y	0.999747	0.00343924	78.513	LNDPYGYKNRKTDRTSFEKAWKQMGSQAVVI	YVY(ph)LNDPYGY(ph)K	2	0.5453	NaN	NaN	1	1	NaN	NaN	1	1	0	0	0	NaN	NaN	NaN
O34735	Uncharacterized protein YvpB	yvpB	>sp|O34735|YVPB_BACSU Uncharacterized protein YvpB OS=Bacillus subtilis (strain 168) GN=yvpB PE=4 SV=1	224	Y	0.965012	0.00343924	78.513	YLNDPYGYKNRKTDRTSFEKAWKQMGSQAVV	YVY(ph)LNDPYGY(ph)K	2	0.5453	NaN	NaN	1	1	NaN	NaN	1	1	0	0	0	NaN	NaN	NaN
O34735	Uncharacterized protein YvpB	yvpB	>sp|O34735|YVPB_BACSU Uncharacterized protein YvpB OS=Bacillus subtilis (strain 168) GN=yvpB PE=4 SV=1	229	T	0.855001	0.00122214	90.05	KYVYLNDPYGYKNRKTDRTSFEKAWKQMGSQ	NRKT(ph)DRT(ph)S(ph)FEK	2	1.8646	NaN	NaN	1	1	NaN	NaN	1	1	0	0	0	NaN	NaN	NaN
O34735	Uncharacterized protein YvpB	yvpB	>sp|O34735|YVPB_BACSU Uncharacterized protein YvpB OS=Bacillus subtilis (strain 168) GN=yvpB PE=4 SV=1	232	T	0.5725	0.00122214	90.05	TGYDDKYVYLNDPYGYKNRKTDRTSFEKAWK	NRKT(ph)DRT(ph)S(ph)FEK	2	1.8646	NaN	NaN	1	1	NaN	NaN	1	1	0	0	0	NaN	NaN	NaN
O34735	Uncharacterized protein YvpB	yvpB	>sp|O34735|YVPB_BACSU Uncharacterized protein YvpB OS=Bacillus subtilis (strain 168) GN=yvpB PE=4 SV=1	233	S	0.5725	0.00122214	90.05	SEHSVAVTGYDDKYVYLNDPYGYKNRKTDRT	NRKT(ph)DRT(ph)S(ph)FEK	2	1.8646	NaN	NaN	1	1	NaN	NaN	1	1	0	0	0	NaN	NaN	NaN
P39583	GTP pyrophosphokinase SasA	sasA	>sp|P39583|YWAC_BACSU GTP pyrophosphokinase YwaC OS=Bacillus subtilis (strain 168) GN=ywaC PE=1 SV=1	25	Y	1	0.0253501	73.616	DLKTVMEDWKNELLVYKFALDALDTKFSIIS	NELLVY(ph)K	2	1.601	NaN	NaN	1	1	NaN	NaN	1	1	0	0	0	NaN	NaN	NaN
P39645	UPF0447 protein YwfI	ywfI	>sp|P39645|YWFI_BACSU UPF0447 protein YwfI OS=Bacillus subtilis (strain 168) GN=ywfI PE=3 SV=1	2	S	0.999997	0.000449563	103.79	______________MSEQQMTNEAAKTLDGW	S(ph)EQQMTNEAAK	2	0.49039	1.0848	1.14057	0.598753	0.598753	0.55786	0.615821	0.0663836	0.0663836	743110	634800	539790	0	0	0
P94588	UDP-glucose dehydrogenase	ugd	>sp|P94588|YWPF_BACSU Uncharacterized protein YwpF OS=Bacillus subtilis (strain 168) GN=ywpF PE=4 SV=1	100	Y	0.810189	0.0247169	40.724	VKNIVKLEESIQVLLYGQMVTRKQQGTETIL	LEES(ph)IQVLLY(ph)GQMVTRK	3	1.5729	1.2072	1.41933	0.114987	0.114987	0.65865	0.629805	0.0792894	0.0792894	2127200	3506200	1732800	NaN	NaN	NaN
P94588	UDP-glucose dehydrogenase	ugd	>sp|P94588|YWPF_BACSU Uncharacterized protein YwpF OS=Bacillus subtilis (strain 168) GN=ywpF PE=4 SV=1	94	S	0.999874	0.0247169	40.724	AQLTAAVKNIVKLEESIQVLLYGQMVTRKQQ	LEES(ph)IQVLLY(ph)GQMVTRK	3	1.5729	1.2072	1.41933	0.114987	0.114987	0.65865	0.629805	0.0792894	0.0792894	2127200	3506200	1732800	NaN	NaN	NaN
P96716	Tyrosine-protein kinase PtkA	ptkA	>sp|P96716|YWQD_BACSU Tyrosine-protein kinase YwqD OS=Bacillus subtilis (strain 168) GN=ywqD PE=1 SV=1	223	S	0.999978	7.11981e-49	179.94	LGAIMNGKKLSKHSEYGYYGTKDNFMQK___	HS(ph)EYGY(ph)YGTK	2	-0.24101	0.13488	0.140062	0.000124198	0.000124198	0.91297	0.720633	0.204503	0.204503	50644000	3533300	320210000	NaN	NaN	NaN
P96716	Tyrosine-protein kinase PtkA	ptkA	>sp|P96716|YWQD_BACSU Tyrosine-protein kinase YwqD OS=Bacillus subtilis (strain 168) GN=ywqD PE=1 SV=1	230	T	0.999924	1.62174e-36	164.97	AIMNGKKLSKHSEYGYYGTKDNFMQK_____	HSEY(ph)GY(ph)YGT(ph)K	2	-0.080678	0.42679	0.443187	8.87187e-06	8.87187e-06	1.0034	1.62286	0.831578	0.831578	21021000	484200	152330000	NaN	NaN	NaN
P96716	Tyrosine-protein kinase PtkA	ptkA	>sp|P96716|YWQD_BACSU Tyrosine-protein kinase YwqD OS=Bacillus subtilis (strain 168) GN=ywqD PE=1 SV=1	225	Y	0.999725	3.10367e-48	179.42	IMNGKKLSKHSEYGYYGTKDNFMQK______	HSEY(ph)GY(ph)YGT(ph)K	2	-0.080678	2.047	2.12564	2.29142e-13	2.29142e-13	2.01239	2.02311	0.0548323	0.0548323	72949000	1861700	208970000	NaN	NaN	NaN
P96716	Tyrosine-protein kinase PtkA	ptkA	>sp|P96716|YWQD_BACSU Tyrosine-protein kinase YwqD OS=Bacillus subtilis (strain 168) GN=ywqD PE=1 SV=1	227	Y	0.999982	4.0513e-93	208.15	NGKKLSKHSEYGYYGTKDNFMQK________	HS(ph)EYGY(ph)YGTK	2	0.21285	2.123	2.20456	8.65374e-11	8.65374e-11	2.04321	2.05409	0.0349212	0.0349212	173980000	7800700	729010000	NaN	NaN	NaN
P96716	Tyrosine-protein kinase PtkA	ptkA	>sp|P96716|YWQD_BACSU Tyrosine-protein kinase YwqD OS=Bacillus subtilis (strain 168) GN=ywqD PE=1 SV=1	228	Y	0.99999	1.22242e-37	166.86	KLLGAIMNGKKLSKHSEYGYYGTKDNFMQK_	HS(ph)EYGY(ph)Y(ph)GTK	2	-0.066523	2.325	2.41433	1.38786e-13	1.38786e-13	2.0567	2.06765	0.0448812	0.0448812	36748000	538500	200160000	NaN	NaN	NaN
P96720	Uncharacterized protein YwqH	ywqH	>sp|P96720|YWQH_BACSU Uncharacterized protein YwqH OS=Bacillus subtilis (strain 168) GN=ywqH PE=4 SV=1	108	S	1	5.91779e-10	131.86	NGKIFDLEWDKAKYASELFIANGAADLLKKG	YAS(ph)ELFIANGAADLLK	2	0.097271	0.99182	1.06772	0.834248	0.834248	0.9881	1.05911	0.878513	0.878513	1013100	717300	721120	NaN	NaN	NaN
P46325	Uncharacterized protein YxbA	yxbA	>sp|P46325|YXBA_BACSU Uncharacterized protein YxbA OS=Bacillus subtilis (strain 168) GN=yxbA PE=4 SV=1	6	T	0.499821	0.00302194	78.324	__________MINESTVLSKNPEMPSRKYLK	MINES(ph)T(ph)VLSK	2	-0.6757	NaN	NaN	1	1	NaN	NaN	1	1	0	0	0	NaN	NaN	NaN
P46325	Uncharacterized protein YxbA	yxbA	>sp|P46325|YXBA_BACSU Uncharacterized protein YxbA OS=Bacillus subtilis (strain 168) GN=yxbA PE=4 SV=1	5	S	0.499821	0.00302194	78.324	___________MINESTVLSKNPEMPSRKYL	MINES(ph)T(ph)VLSK	2	-0.6757	NaN	NaN	1	1	NaN	NaN	1	1	0	0	0	NaN	NaN	NaN
P42296	UPF0720 protein YxiD	yxiD	>sp|P42296|YXID_BACSU Ribonuclease YxiD OS=Bacillus subtilis (strain 168) GN=yxiD PE=1 SV=2	463	Y	0.99954	0.0328442	43.897	KNQIDKLKEALRNKEYKKMSPIETAKHRTKF	EY(ph)KKMSPIETAK	2	0.57056	NaN	NaN	1	1	NaN	NaN	1	1	187500	0	0	NaN	NaN	NaN
P42318	Uncharacterized protein YxjG	yxjG	>sp|P42318|YXJG_BACSU Uncharacterized protein YxjG OS=Bacillus subtilis (strain 168) GN=yxjG PE=4 SV=3	2	S	0.982192	0.0344192	68.171	______________MSQQTTPAEQKSLQRKK	S(ph)QQTTPAEQK	2	-0.41832	0.98159	1.04162	0.927978	0.927978	0.63989	0.718856	0.201344	0.201344	106730	71286	45040	0	0	0

## Sheet: Legend for Proteins
Column Header	Description
Protein.Names	Name of the protein as given by Uniprot
Protein.Descriptions	Description of FASTA headers for UniProtKB
Gene.Names	Gene name of the respective protein
Protein.IDs	Uniprot Accession ID
Total.Peptide.Counts	Number of peptides that led to the identification of the corresponding protein
Sequence.Coverage %	Percentage of protein sequence that is covered by the identified peptide(s)
Mol.Weight. (kDa)	Molecular weight of the corresponding protein
Sequence.Length	Total length of the protein sequence
Q-value	Posterior Error Probability score of the respective protein identification
M/L.Protein.Ratio	Normalized protein ratios quantified from the ∆ptkA strain relative to the WT strain
H/L.Protein.Ratio	Normalized protein ratios quantified from the ∆ptpZ strain relative to the WT strain

## Sheet: Proteins
Protein.Names	Protein. Descriptions	Gene.Names	Protein.IDs	Total. Peptide. Counts	Sequence.Coverage %	Mol. Weight. (kDa)	Sequence.Length	Q-value	M/L.Protein.Ratio	H/L.Protein.Ratio
Aminoglycoside 6-adenylyltransferase	>sp|P17585|AADK_BACSU Aminoglycoside 6-adenylyltransferase OS=Bacillus subtilis (strain 168) GN=aadK PE=1 SV=1	aadK	P17585	8	32.4	33.907	284	0	NaN	NaN
Intracellular exo-alpha-(1->5)-L-arabinofuranosidase 1	>sp|P94531|IABF1_BACSU Intracellular exo-alpha-(1->5)-L-arabinofuranosidase 1 OS=Bacillus subtilis (strain 168) GN=abfA PE=1 SV=2	abfA	P94531	3	8.2	57.034	500	0.0041034	0.41199	0.54536
Putative transition state regulator Abh	>sp|P39758|ABH_BACSU Putative transition state regulator Abh OS=Bacillus subtilis (strain 168) GN=abh PE=1 SV=1	abh	P39758	5	60.9	10.256	92	0	NaN	NaN
Transition state regulatory protein AbrB	>sp|P08874|ABRB_BACSU Transition state regulatory protein AbrB OS=Bacillus subtilis (strain 168) GN=abrB PE=1 SV=1	abrB	P08874	5	57.3	10.772	96	0	NaN	NaN
Acetyl-coenzyme A carboxylase carboxyl transferase subunit alpha	>sp|O34847|ACCA_BACSU Acetyl-coenzyme A carboxylase carboxyl transferase subunit alpha OS=Bacillus subtilis (strain 168) GN=accA PE=1 SV=1	accA	O34847	15	50.8	36.333	325	0	1.0941	1.0781
Biotin carboxyl carrier protein of acetyl-CoA carboxylase	>sp|P49786|BCCP_BACSU Biotin carboxyl carrier protein of acetyl-CoA carboxylase OS=Bacillus subtilis (strain 168) GN=accB PE=3 SV=2	accB	P49786	9	94.3	17.228	159	0	0.57269	0.89538
Biotin carboxylase 1	>sp|P49787|ACCC1_BACSU Biotin carboxylase 1 OS=Bacillus subtilis (strain 168) GN=accC1 PE=3 SV=3	accC1	P49787	16	58.4	49.452	450	0	NaN	NaN
Acetyl-coenzyme A carboxylase carboxyl transferase subunit beta	>sp|C0SP93|ACCD_BACSU Acetyl-coenzyme A carboxylase carboxyl transferase subunit beta OS=Bacillus subtilis (strain 168) GN=accD PE=1 SV=1	accD	C0SP93	12	54.8	32.035	290	0	1.4243	1.102
Acetate kinase	>sp|P37877|ACKA_BACSU Acetate kinase OS=Bacillus subtilis (strain 168) GN=ackA PE=1 SV=1	ackA	P37877	18	62.3	43.137	395	0	NaN	NaN
Acyl carrier protein	>sp|P80643|ACP_BACSU Acyl carrier protein OS=Bacillus subtilis (strain 168) GN=acpA PE=1 SV=1	acpA	P80643	4	50.6	8.5914	77	0	1.016	1.5444
Polyketide biosynthesis acyl-carrier-protein AcpK	>sp|Q7PC63|ACPK_BACSU Polyketide biosynthesis acyl-carrier-protein AcpK OS=Bacillus subtilis (strain 168) GN=acpK PE=1 SV=1	acpK	Q7PC63	2	26.8	9.2515	82	0	0.97923	0.93459
Holo-[acyl-carrier-protein] synthase	>sp|P96618|ACPS_BACSU Holo-[acyl-carrier-protein] synthase OS=Bacillus subtilis (strain 168) GN=acpS PE=1 SV=1	acpS	P96618	6	64.5	13.718	121	0	1.0182	1.1293
Acetyl-coenzyme A synthetase	>sp|P39062|ACSA_BACSU Acetyl-coenzyme A synthetase OS=Bacillus subtilis (strain 168) GN=acsA PE=1 SV=1	acsA	P39062	21	59.1	64.891	572	0	1.216	0.97754
Acetoin utilization protein AcuA	>sp|P39065|ACUA_BACSU Acetoin utilization protein AcuA OS=Bacillus subtilis (strain 168) GN=acuA PE=1 SV=1	acuA	P39065	1	11.4	24.332	210	0	1.5657	0.93816
Acetoin utilization protein AcuB	>sp|P39066|ACUB_BACSU Acetoin utilization protein AcuB OS=Bacillus subtilis (strain 168) GN=acuB PE=4 SV=1	acuB	P39066	9	45.3	24.351	214	0	1.143	0.8387
Acetoin utilization protein AcuC	>sp|P39067|ACUC_BACSU Acetoin utilization protein AcuC OS=Bacillus subtilis (strain 168) GN=acuC PE=3 SV=1	acuC	P39067	1	7.5	42.99	387	0.0012584	1.1374	0.67058
Acylphosphatase	>sp|O35031|ACYP_BACSU Acylphosphatase OS=Bacillus subtilis (strain 168) GN=acyP PE=1 SV=1	acyP	O35031	1	28.6	10.318	91	0	1.3109	1.0067
Probable zinc transport system zinc-binding lipoprotein AdcA	>sp|O34966|ZNUA_BACSU High-affinity zinc uptake system binding-protein ZnuA OS=Bacillus subtilis (strain 168) GN=znuA PE=1 SV=1	adcA	O34966	17	72.1	35.66	319	0	NaN	NaN
Probable zinc transport system ATP-binding protein AdcC	>sp|O34946|ZNUC_BACSU High-affinity zinc uptake system ATP-binding protein ZnuC OS=Bacillus subtilis (strain 168) GN=znuC PE=1 SV=1	adcC	O34946	14	89.2	26.319	231	0	NaN	NaN
ATP-dependent helicase/nuclease subunit A	>sp|P23478|ADDA_BACSU ATP-dependent helicase/nuclease subunit A OS=Bacillus subtilis (strain 168) GN=addA PE=1 SV=2	addA	P23478	31	28.8	141.09	1232	0	1.1094	1.1144
ATP-dependent helicase/deoxyribonuclease subunit B	>sp|P23477|ADDB_BACSU ATP-dependent helicase/deoxyribonuclease subunit B OS=Bacillus subtilis (strain 168) GN=addB PE=1 SV=2	addB	P23477	35	39.6	134.64	1166	0	1.2279	0.69315
Adenine deaminase	>sp|P39761|ADEC_BACSU Adenine deaminase OS=Bacillus subtilis (strain 168) GN=adeC PE=1 SV=2	adeC	P39761	16	44.2	62.891	577	0	1.0914	1.2553
Transcriptional activator AdeR	>sp|P71073|ADER_BACSU Transcriptional activator AdeR OS=Bacillus subtilis (strain 168) GN=adeR PE=3 SV=2	adeR	P71073	7	19	49.02	422	0	0.5729	1.0253
Adenylate kinase	>sp|P16304|KAD_BACSU Adenylate kinase OS=Bacillus subtilis (strain 168) GN=adk PE=1 SV=2	adk	P16304	12	55.8	24.119	217	0	0.91738	0.92585
Alkyl hydroperoxide reductase subunit C	>sp|P80239|AHPC_BACSU Alkyl hydroperoxide reductase subunit C OS=Bacillus subtilis (strain 168) GN=ahpC PE=1 SV=2	ahpC	P80239	13	49.2	20.627	187	0	0.91236	1.0024
NADH dehydrogenase	>sp|P42974|DHNA_BACSU NADH dehydrogenase OS=Bacillus subtilis (strain 168) GN=ahpF PE=1 SV=2	ahpF	P42974	20	51.1	54.874	509	0	1.6235	1.268
Alanine--tRNA ligase	>sp|O34526|SYA_BACSU Alanine--tRNA ligase OS=Bacillus subtilis (strain 168) GN=alaS PE=3 SV=1	alaS	O34526	32	57.6	97.279	878	0	0.78683	0.50377
Antilisterial bacteriocin subtilosin biosynthesis protein AlbA	>sp|P71011|ALBA_BACSU Antilisterial bacteriocin subtilosin biosynthesis protein AlbA OS=Bacillus subtilis (strain 168) GN=albA PE=2 SV=1	albA	P71011	19	57.4	51.513	448	0	1.3105	0.67931
Putative ABC transporter ATP-binding protein AlbC	>sp|P71009|ALBC_BACSU Putative ABC transporter ATP-binding protein AlbC OS=Bacillus subtilis (strain 168) GN=albC PE=2 SV=1	albC	P71009	6	41.8	27.233	239	0	1.1858	0.87329
Antilisterial bacteriocin subtilosin biosynthesis protein AlbD	>sp|P71008|ALBD_BACSU Antilisterial bacteriocin subtilosin biosynthesis protein AlbD OS=Bacillus subtilis (strain 168) GN=albD PE=2 SV=1	albD	P71008	2	6.9	49.517	436	0	0.94645	1.1262
Antilisterial bacteriocin subtilosin biosynthesis protein AlbE	>sp|P71007|ALBE_BACSU Antilisterial bacteriocin subtilosin biosynthesis protein AlbE OS=Bacillus subtilis (strain 168) GN=albE PE=2 SV=1	albE	P71007	4	10.6	43.36	386	0	1.1266	1.1179
Putative zinc protease AlbF	>sp|P71006|ALBF_BACSU Putative zinc protease AlbF OS=Bacillus subtilis (strain 168) GN=albF PE=2 SV=1	albF	P71006	4	11	48.981	426	0	1.0372	1.0113
Alanine dehydrogenase	>sp|Q08352|DHA_BACSU Alanine dehydrogenase OS=Bacillus subtilis (strain 168) GN=ald PE=1 SV=1	ald	Q08352	11	45.5	39.683	378	0	0.77793	0.79593
Probable aldehyde dehydrogenase AldX	>sp|P46329|ALDH3_BACSU Probable aldehyde dehydrogenase AldX OS=Bacillus subtilis (strain 168) GN=aldX PE=3 SV=2	aldX	P46329	5	16.6	49.571	445	0	1.2566	2.3846
Uncharacterized aldehyde dehydrogenase AldY	>sp|P94358|ALDY_BACSU Uncharacterized aldehyde dehydrogenase AldY OS=Bacillus subtilis (strain 168) GN=aldY PE=1 SV=1	aldY	P94358	10	28.2	52.82	485	0	0.83076	1.2415
Alanine racemase 1	>sp|P10725|ALR1_BACSU Alanine racemase 1 OS=Bacillus subtilis (strain 168) GN=alr1 PE=3 SV=2	alr1	P10725	16	49.9	43.265	389	0	0.70328	1.3333
Alpha-acetolactate decarboxylase	>sp|Q04777|ALDC_BACSU Alpha-acetolactate decarboxylase OS=Bacillus subtilis (strain 168) GN=alsD PE=2 SV=1	alsD	Q04777	10	44.3	28.799	255	0	0.86773	0.98437
HTH-type transcriptional regulator AlsR	>sp|Q04778|ALSR_BACSU HTH-type transcriptional regulator AlsR OS=Bacillus subtilis (strain 168) GN=alsR PE=4 SV=1	alsR	Q04778	5	24.2	34.332	302	0	0.92403	0.95718
Acetolactate synthase	>sp|Q04789|ILVX_BACSU Acetolactate synthase OS=Bacillus subtilis (strain 168) GN=alsS PE=2 SV=3	alsS	Q04789	19	48.4	62.003	570	0	1.2031	1.1356
Amino-acid carrier protein AlsT	>sp|Q45068|ALST_BACSU Amino-acid carrier protein AlsT OS=Bacillus subtilis (strain 168) GN=alsT PE=2 SV=1	alsT	Q45068	4	8	50.299	465	0	0.88834	0.84269
Amidohydrolase AmhX	>sp|P54983|AMHX_BACSU Amidohydrolase AmhX OS=Bacillus subtilis (strain 168) GN=amhX PE=3 SV=3	amhX	P54983	9	28.7	41.591	383	0	NaN	NaN
Aminopeptidase AmpS	>sp|P39762|AMPS_BACSU Aminopeptidase AmpS OS=Bacillus subtilis (strain 168) GN=ampS PE=3 SV=3	ampS	P39762	21	71.2	45.798	410	0	0.96315	1.0243
Alpha-amylase	>sp|P00691|AMY_BACSU Alpha-amylase OS=Bacillus subtilis (strain 168) GN=amyE PE=1 SV=2	amyE	P00691	1	2.9	72.377	659	0.0061125	0.94101	0.89427
Pullulanase	>sp|C0SPA0|PULA_BACSU Pullulanase OS=Bacillus subtilis (strain 168) GN=amyX PE=1 SV=1	amyX	C0SPA0	4	10	81.076	718	0	0.75815	1.0346
L-asparaginase 1	>sp|P26900-2|ASPG1_BACSU Isoform Short of L-asparaginase 1 OS=Bacillus subtilis (strain 168) GN=ansA;>sp|P26900|ASPG1_BACSU L-asparaginase 1 OS=Bacillus subtilis (strain 168) GN=ansA PE=2 SV=1	ansA	P26900-2;P26900	NaN	27.8	35.84	324	0	0.92237	0.98857
Aspartate ammonia-lyase	>sp|P26899|ASPA_BACSU Aspartate ammonia-lyase OS=Bacillus subtilis (strain 168) GN=ansB PE=3 SV=2	ansB	P26899	10	40.2	52.504	475	0	1.0679	1.5558
L-asparaginase 2	>sp|O34482|ASPG2_BACSU L-asparaginase 2 OS=Bacillus subtilis (strain 168) GN=ansZ PE=2 SV=1	ansZ	O34482	3	12.8	40.103	375	0	1.062	1.0683
Oligopeptide-binding protein AppA	>sp|P42061|APPA_BACSU Oligopeptide-binding protein AppA OS=Bacillus subtilis (strain 168) GN=appA PE=1 SV=2	appA	P42061	10	21.9	61.917	543	0	1.1269	1.0295
Oligopeptide transport system permease protein AppB	>sp|P42062|APPB_BACSU Oligopeptide transport system permease protein AppB OS=Bacillus subtilis (strain 168) GN=appB PE=3 SV=2	appB	P42062	5	19.9	35.278	316	0	0.99841	1.1381
Oligopeptide transport system permease protein AppC	>sp|P42063|APPC_BACSU Oligopeptide transport system permease protein AppC OS=Bacillus subtilis (strain 168) GN=appC PE=3 SV=1	appC	P42063	2	8.6	33.419	303	0	1.1555	0.99865
Oligopeptide transport ATP-binding protein AppD	>sp|P42064|APPD_BACSU Oligopeptide transport ATP-binding protein AppD OS=Bacillus subtilis (strain 168) GN=appD PE=3 SV=1	appD	P42064	9	32.3	36.311	328	0	0.91965	1.0878
Oligopeptide transport ATP-binding protein AppF	>sp|P42065|APPF_BACSU Oligopeptide transport ATP-binding protein AppF OS=Bacillus subtilis (strain 168) GN=appF PE=3 SV=2	appF	P42065	13	47.4	37.086	329	0	0.83958	0.97536
Adenine phosphoribosyltransferase	>sp|O34443|APT_BACSU Adenine phosphoribosyltransferase OS=Bacillus subtilis (strain 168) GN=apt PE=3 SV=1	apt	O34443	11	60.6	18.875	170	0	1.0018	0.87966
L-arabinose isomerase	>sp|P94523|ARAA_BACSU L-arabinose isomerase OS=Bacillus subtilis (strain 168) GN=araA PE=2 SV=2	araA	P94523	1	3.6	56.121	496	0.0020755	0.81425	0.87414
Ribulokinase	>sp|P94524|ARAB_BACSU Ribulokinase OS=Bacillus subtilis (strain 168) GN=araB PE=2 SV=1	araB	P94524	7	14.8	61.009	560	0.0084643	0.87121	0.90237
Arabinose metabolism transcriptional repressor	>sp|P96711|ARAR_BACSU Arabinose metabolism transcriptional repressor OS=Bacillus subtilis (strain 168) GN=araR PE=1 SV=3	araR	P96711	9	41.4	40.487	362	0	0.99567	0.89374
Acetylglutamate kinase	>sp|P68729|ARGB_BACSU Acetylglutamate kinase OS=Bacillus subtilis (strain 168) GN=argB PE=3 SV=1	argB	P68729	17	90.7	27.724	258	0	0.87825	0.96847
N-acetyl-gamma-glutamyl-phosphate reductase	>sp|P23715|ARGC_BACSU N-acetyl-gamma-glutamyl-phosphate reductase OS=Bacillus subtilis (strain 168) GN=argC PE=3 SV=3	argC	P23715	9	38.8	37.96	345	0	1.9962	NaN
Acetylornithine aminotransferase	>sp|P36839|ARGD_BACSU Acetylornithine aminotransferase OS=Bacillus subtilis (strain 168) GN=argD PE=3 SV=2	argD	P36839	17	59	40.977	385	0	1.0049	0.99027
Ornithine carbamoyltransferase	>sp|P18186|OTC_BACSU Ornithine carbamoyltransferase OS=Bacillus subtilis (strain 168) GN=argF PE=1 SV=1	argF	P18186	15	64.9	34.663	319	0	0.92658	1.0503
Argininosuccinate synthase	>sp|O34347|ASSY_BACSU Argininosuccinate synthase OS=Bacillus subtilis (strain 168) GN=argG PE=3 SV=1	argG	O34347	23	65.3	44.817	403	0	1.0152	1.0085
Argininosuccinate lyase	>sp|O34858|ARLY_BACSU Argininosuccinate lyase OS=Bacillus subtilis (strain 168) GN=argH PE=3 SV=1	argH	O34858	22	53.8	51.929	461	0	1.0634	1.2867
Arginine biosynthesis bifunctional protein ArgJ;Glutamate N-acetyltransferase;Amino-acid acetyltransferase;Arginine biosynthesis bifunctional protein ArgJ alpha chain;Arginine biosynthesis bifunctional protein ArgJ beta chain	>sp|P36843|ARGJ_BACSU Arginine biosynthesis bifunctional protein ArgJ OS=Bacillus subtilis (strain 168) GN=argJ PE=3 SV=2	argJ	P36843	21	58.9	43.277	406	0	1.2106	0.79099
Arginine repressor	>sp|P17893|ARGR_BACSU Arginine repressor OS=Bacillus subtilis (strain 168) GN=argR PE=1 SV=1	argR	P17893	6	49	16.832	149	0	NaN	NaN
Arginine--tRNA ligase	>sp|P46906|SYR_BACSU Arginine--tRNA ligase OS=Bacillus subtilis (strain 168) GN=argS PE=3 SV=2	argS	P46906	23	60.4	62.722	556	0	1.0284	1.0359
Protein AroA(G);Phospho-2-dehydro-3-deoxyheptonate aldolase;Chorismate mutase	>sp|P39912|AROG_BACSU Protein AroA(G) OS=Bacillus subtilis (strain 168) GN=aroA PE=1 SV=1	aroA	P39912	18	55.6	39.539	358	0	1.0538	0.99799
3-dehydroquinate synthase	>sp|P31102|AROB_BACSU 3-dehydroquinate synthase OS=Bacillus subtilis (strain 168) GN=aroB PE=3 SV=1	aroB	P31102	17	45.3	40.817	362	0	1.2603	1.2627
3-dehydroquinate dehydratase	>sp|P35146|AROD_BACSU 3-dehydroquinate dehydratase OS=Bacillus subtilis (strain 168) GN=aroC PE=3 SV=1	aroC	P35146	10	43.5	28.131	255	0	0.69876	0.99151
Shikimate dehydrogenase	>sp|P54374|AROE_BACSU Shikimate dehydrogenase OS=Bacillus subtilis (strain 168) GN=aroD PE=3 SV=2	aroD	P54374	10	48.6	30.608	280	0	1.0292	0.84857
3-phosphoshikimate 1-carboxyvinyltransferase	>sp|P20691|AROA_BACSU 3-phosphoshikimate 1-carboxyvinyltransferase OS=Bacillus subtilis (strain 168) GN=aroE PE=3 SV=1	aroE	P20691	16	54.7	45.24	428	0	0.97378	1.0491
Chorismate synthase	>sp|P31104|AROC_BACSU Chorismate synthase OS=Bacillus subtilis (strain 168) GN=aroF PE=1 SV=3	aroF	P31104	19	70	42.805	390	0	1.1017	0.94664
Chorismate mutase AroH	>sp|P19080|AROH_BACSU Chorismate mutase AroH OS=Bacillus subtilis (strain 168) GN=aroH PE=1 SV=2	aroH	P19080	4	72.4	14.517	127	0	1.3911	0.65152
Shikimate kinase	>sp|P37944|AROK_BACSU Shikimate kinase OS=Bacillus subtilis (strain 168) GN=aroK PE=3 SV=2	aroK	P37944	9	49.5	21.923	186	0	1.1741	1.3045
Protein ArsC	>sp|P45947|ARSC_BACSU Protein ArsC OS=Bacillus subtilis (strain 168) GN=arsC PE=1 SV=1	arsC	P45947	5	58.3	15.595	139	0	1.1538	0.8488
Arsenical resistance operon repressor	>sp|P45949|ARSR_BACSU Arsenical resistance operon repressor OS=Bacillus subtilis (strain 168) GN=arsR PE=1 SV=1	arsR	P45949	1	9.5	12.287	105	0	0.9879	1.0178
Arginine transport ATP-binding protein ArtM	>sp|P54537|ARTM_BACSU Arginine transport ATP-binding protein ArtM OS=Bacillus subtilis (strain 168) GN=artM PE=1 SV=1	artM	P54537	15	86.2	26.949	240	0	0.98169	0.94157
Arginine-binding extracellular protein ArtP	>sp|P54535|ARTP_BACSU Arginine-binding extracellular protein ArtP OS=Bacillus subtilis (strain 168) GN=artP PE=1 SV=1	artP	P54535	21	77.3	28.312	255	0	0.87925	0.75599
Arginine transport system permease protein ArtQ	>sp|P54536|ARTQ_BACSU Arginine transport system permease protein ArtQ OS=Bacillus subtilis (strain 168) GN=artQ PE=1 SV=1	artQ	P54536	3	16.4	23.897	219	0	1.568	1.0805
Aspartate-semialdehyde dehydrogenase	>sp|Q04797|DHAS_BACSU Aspartate-semialdehyde dehydrogenase OS=Bacillus subtilis (strain 168) GN=asd PE=1 SV=1	asd	Q04797	16	64.5	37.847	346	0	1.0957	0.9526
Asparagine synthetase [glutamine-hydrolyzing] 1	>sp|P54420|ASNB_BACSU Asparagine synthetase [glutamine-hydrolyzing] 1 OS=Bacillus subtilis (strain 168) GN=asnB PE=1 SV=2	asnB	P54420	37	72.8	72.665	632	0	1.0138	0.97909
Asparagine synthetase [glutamine-hydrolyzing] 2	>sp|P42113|ASNH_BACSU Asparagine synthetase [glutamine-hydrolyzing] 2 OS=Bacillus subtilis (strain 168) GN=asnH PE=1 SV=2	asnH	P42113	21	46.6	85.931	747	0	1.337	1.1849
Asparagine--tRNA ligase	>sp|P39772|SYN_BACSU Asparagine--tRNA ligase OS=Bacillus subtilis (strain 168) GN=asnS PE=3 SV=2	asnS	P39772	21	66.7	49.083	430	0	0.66996	0.80237
Aspartate aminotransferase	>sp|P53001|AAT1_BACSU Aspartate aminotransferase OS=Bacillus subtilis (strain 168) GN=aspB PE=3 SV=1	aspB	P53001	26	62.8	43.087	393	0	0.94426	0.90137
Aspartate--tRNA ligase	>sp|O32038|SYD_BACSU Aspartate--tRNA ligase OS=Bacillus subtilis (strain 168) GN=aspS PE=3 SV=1	aspS	O32038	19	46.8	65.974	592	0	0.83524	0.87641
ATP synthase subunit alpha	>sp|P37808|ATPA_BACSU ATP synthase subunit alpha OS=Bacillus subtilis (strain 168) GN=atpA PE=1 SV=3	atpA	P37808	17	41.2	54.598	502	0	0.9384	0.95147
ATP synthase subunit a	>sp|P37813|ATP6_BACSU ATP synthase subunit a OS=Bacillus subtilis (strain 168) GN=atpB PE=1 SV=1	atpB	P37813	1	5.3	27.054	244	0	1.0463	1.0325
ATP synthase subunit beta	>sp|P37809|ATPB_BACSU ATP synthase subunit beta OS=Bacillus subtilis (strain 168) GN=atpD PE=1 SV=1	atpD	P37809	13	34.9	51.42	473	0	0.97508	1.0126
ATP synthase subunit b	>sp|P37814|ATPF_BACSU ATP synthase subunit b OS=Bacillus subtilis (strain 168) GN=atpF PE=1 SV=1	atpF	P37814	15	74.1	19.208	170	0	0.99832	1.0119
ATP synthase gamma chain	>sp|P37810|ATPG_BACSU ATP synthase gamma chain OS=Bacillus subtilis (strain 168) GN=atpG PE=1 SV=2	atpG	P37810	14	67.6	31.655	287	0	1.0533	1.0572
ATP synthase subunit delta	>sp|P37811|ATPD_BACSU ATP synthase subunit delta OS=Bacillus subtilis (strain 168) GN=atpH PE=1 SV=1	atpH	P37811	8	69.6	19.982	181	0	1.0654	1.0324
Transcriptional regulator AzlB	>sp|O07920|AZLB_BACSU Transcriptional regulator AzlB OS=Bacillus subtilis (strain 168) GN=azlB PE=4 SV=1	azlB	O07920	6	43.3	17.464	157	0	1.1202	0.92277
Branched-chain amino acid transport protein AzlC	>sp|O07942|AZLC_BACSU Branched-chain amino acid transport protein AzlC OS=Bacillus subtilis (strain 168) GN=azlC PE=3 SV=1	azlC	O07942	1	6.3	28.365	254	0	1.2289	1.134
FMN-dependent NADH-azoreductase 1	>sp|O35022|AZOR1_BACSU FMN-dependent NADH-azoreductase 1 OS=Bacillus subtilis (strain 168) GN=azoR1 PE=2 SV=1	azoR1	O35022	13	77.4	22.977	208	0	0.98824	0.92649
FMN-dependent NADH-azoreductase 2	>sp|O32224|AZOR2_BACSU FMN-dependent NADH-azoreductase 2 OS=Bacillus subtilis (strain 168) GN=azoR2 PE=1 SV=1	azoR2	O32224	12	68.7	23.272	211	0	0.87664	0.95931
FMN-dependent NADPH-azoreductase	>sp|O07529|AZR_BACSU FMN-dependent NADPH-azoreductase OS=Bacillus subtilis (strain 168) GN=azr PE=1 SV=1	azr	O07529	7	64.9	18.904	174	0	0.91861	1.0195
Bacilysin biosynthesis protein BacA	>sp|P39638|BACA_BACSU Bacilysin biosynthesis protein BacA OS=Bacillus subtilis (strain 168) GN=bacA PE=4 SV=1	bacA	P39638	3	20.1	23.325	204	0	0.83201	0.90049
Bacilysin biosynthesis protein BacB	>sp|P39639|BACB_BACSU Bacilysin biosynthesis protein BacB OS=Bacillus subtilis (strain 168) GN=bacB PE=1 SV=1	bacB	P39639	7	46.8	26.839	235	0	0.75663	0.88525
Bacilysin biosynthesis oxidoreductase BacC	>sp|P39640|BACC_BACSU Bacilysin biosynthesis oxidoreductase BacC OS=Bacillus subtilis (strain 168) GN=bacC PE=3 SV=2	bacC	P39640	8	38.3	27.08	253	0	0.86678	0.94451
Alanine-anticapsin ligase BacD	>sp|P39641|BACD_BACSU Alanine-anticapsin ligase BacD OS=Bacillus subtilis (strain 168) GN=bacD PE=1 SV=1	bacD	P39641	15	54.9	52.267	472	0	1.1792	1.0901
Intracellular maltogenic amylase	>sp|O06988|BBMA_BACSU Intracellular maltogenic amylase OS=Bacillus subtilis (strain 168) GN=bbmA PE=3 SV=2	bbmA	O06988	4	9	68.722	588	0	0.98168	1.0714
Bacitracin export ATP-binding protein BceA	>sp|O34697|BCEA_BACSU Bacitracin export ATP-binding protein BceA OS=Bacillus subtilis (strain 168) GN=bceA PE=2 SV=1	bceA	O34697	7	30.4	28.234	253	0	0.91406	0.97845
Bacitracin export permease protein BceB	>sp|O34741|BCEB_BACSU Bacitracin export permease protein BceB OS=Bacillus subtilis (strain 168) GN=bceB PE=2 SV=1	bceB	O34741	5	10.2	72.186	646	0	0.98886	1.0444
Sensory transduction protein BceR	>sp|O34951|BCER_BACSU Sensory transduction protein BceR OS=Bacillus subtilis (strain 168) GN=bceR PE=3 SV=1	bceR	O34951	5	27.7	26.866	231	0	1.0227	0.93903
SPBc2 prophage-derived disulfide bond formation protein A	>sp|P68569|BDBA_BACSU SPBc2 prophage-derived disulfide bond formation protein A OS=Bacillus subtilis (strain 168) GN=bdbA PE=3 SV=1	bdbA	P68569	7	57.7	16.181	137	0	1.0895	0.86671
Disulfide bond formation protein D	>sp|O32218|BDBD_BACSU Disulfide bond formation protein D OS=Bacillus subtilis (strain 168) GN=bdbD PE=1 SV=1	bdbD	O32218	12	59.9	24.905	222	0	0.60903	0.9706
(R,R)-butanediol dehydrogenase	>sp|O34788|BDHA_BACSU (R,R)-butanediol dehydrogenase OS=Bacillus subtilis (strain 168) GN=bdhA PE=3 SV=1	bdhA	O34788	15	63.6	37.34	346	0	0.89385	0.89145
Ferri-bacillibactin esterase BesA	>sp|O32102|BESA_BACSU Ferri-bacillibactin esterase BesA OS=Bacillus subtilis (strain 168) GN=besA PE=1 SV=2	besA	O32102	2	9.7	32.438	289	0	1.1657	1.0951
2-oxoisovalerate dehydrogenase subunit alpha	>sp|P37940|ODBA_BACSU 2-oxoisovalerate dehydrogenase subunit alpha OS=Bacillus subtilis (strain 168) GN=bfmBAA PE=1 SV=1	bfmBAA	P37940	11	57.9	36.334	330	0	NaN	NaN
2-oxoisovalerate dehydrogenase subunit beta	>sp|P37941|ODBB_BACSU 2-oxoisovalerate dehydrogenase subunit beta OS=Bacillus subtilis (strain 168) GN=bfmBAB PE=1 SV=1	bfmBAB	P37941	12	46.8	35.856	327	0	0.65837	0.92145
Lipoamide acyltransferase component of branched-chain alpha-keto acid dehydrogenase complex	>sp|P37942|ODB2_BACSU Lipoamide acyltransferase component of branched-chain alpha-keto acid dehydrogenase complex OS=Bacillus subtilis (strain 168) GN=bfmBB PE=3 SV=1	bfmBB	P37942	14	44.1	45.837	424	0	0.9816	0.89953
Dihydrolipoyl dehydrogenase	>sp|P54533|DLDH2_BACSU Dihydrolipoyl dehydrogenase OS=Bacillus subtilis (strain 168) GN=bfmBC PE=3 SV=1	bfmBC	P54533	16	56.3	50.435	474	0	0.9507	0.68752
Aryl-phospho-beta-D-glucosidase BglA	>sp|P42973|BGLA_BACSU Aryl-phospho-beta-D-glucosidase BglA OS=Bacillus subtilis (strain 168) GN=bglA PE=1 SV=1	bglA	P42973	10	30.3	54.841	479	0	1.1083	1.0177
Aryl-phospho-beta-D-glucosidase BglC	>sp|P42403|BGLC_BACSU Aryl-phospho-beta-D-glucosidase BglC OS=Bacillus subtilis (strain 168) GN=bglC PE=1 SV=1	bglC	P42403	6	16.4	55.139	477	0	1.0189	1.0019
Aryl-phospho-beta-D-glucosidase BglH	>sp|P40740|BGLH_BACSU Aryl-phospho-beta-D-glucosidase BglH OS=Bacillus subtilis (strain 168) GN=bglH PE=1 SV=2	bglH	P40740	12	40.7	53.288	469	0	1.029	1.021
PTS system beta-glucoside-specific EIIBCA component;Beta-glucoside-specific phosphotransferase enzyme IIB component;Beta-glucoside permease IIC component;Beta-glucoside-specific phosphotransferase enzyme IIA component	>sp|P40739|PTV3B_BACSU PTS system beta-glucoside-specific EIIBCA component OS=Bacillus subtilis (strain 168) GN=bglP PE=3 SV=2	bglP	P40739	1	1.8	64.477	609	0	1.7677	0.81476
Biotin synthase	>sp|P53557|BIOB_BACSU Biotin synthase OS=Bacillus subtilis (strain 168) GN=bioB PE=3 SV=1	bioB	P53557	12	64.5	36.927	335	0	1.0722	1.003
ATP-dependent dethiobiotin synthetase BioD	>sp|P53558|BIOD_BACSU ATP-dependent dethiobiotin synthetase BioD OS=Bacillus subtilis (strain 168) GN=bioD PE=3 SV=1	bioD	P53558	12	84.8	25.16	231	0	0.98364	0.99108
8-amino-7-oxononanoate synthase 2	>sp|P53556|BIOF2_BACSU 8-amino-7-oxononanoate synthase 2 OS=Bacillus subtilis (strain 168) GN=bioF PE=1 SV=1	bioF	P53556	6	21.1	42.581	389	0	1.0111	1.0846
Biotin biosynthesis cytochrome P450	>sp|P53554|BIOI_BACSU Biotin biosynthesis cytochrome P450 OS=Bacillus subtilis (strain 168) GN=bioI PE=1 SV=1	bioI	P53554	8	26.8	44.865	395	0	0.99169	1.0267
L-Lysine-8-amino-7-oxononanoate aminotransferase	>sp|P53555|BIOK_BACSU L-Lysine-8-amino-7-oxononanoate aminotransferase OS=Bacillus subtilis (strain 168) GN=bioK PE=1 SV=1	bioK	P53555	20	43.5	50.111	448	0	0.84356	1.3417
6-carboxyhexanoate--CoA ligase	>sp|P53559|BIOW_BACSU 6-carboxyhexanoate--CoA ligase OS=Bacillus subtilis (strain 168) GN=bioW PE=3 SV=1	bioW	P53559	14	86.9	29.63	259	0	1.2614	1.0482
Probable biotin transporter BioY	>sp|O07620|BIOY_BACSU Probable biotin transporter BioY OS=Bacillus subtilis (strain 168) GN=bioY PE=2 SV=1	bioY	O07620	2	12.9	20.01	186	0	0.93453	0.96377
Putative biotin transporter BioYB	>sp|O32104|BIOYB_BACSU Putative biotin transporter BioYB OS=Bacillus subtilis (strain 168) GN=bioYB PE=3 SV=1	bioYB	O32104	1	6	21.538	200	0	0.82916	0.88852
Bifunctional protein BirA;Biotin operon repressor;Biotin--[acetyl-CoA-carboxylase] synthetase	>sp|P0CI75|BIRA_BACSU Bifunctional ligase/repressor BirA OS=Bacillus subtilis (strain 168) GN=birA PE=1 SV=1	birA	P0CI75	8	32	36.182	325	0	0.84246	0.89152
Spermine/spermidine acetyltransferase	>sp|P39909|BLTD_BACSU Spermine/spermidine acetyltransferase OS=Bacillus subtilis (strain 168) GN=bltD PE=1 SV=2	bltD	P39909	1	7.2	17.838	152	0.0028986	1.2009	0.79593
Multidrug-efflux transporter 2 regulator	>sp|P39842|BLTR_BACSU Multidrug-efflux transporter 2 regulator OS=Bacillus subtilis (strain 168) GN=bltR PE=4 SV=1	bltR	P39842	5	20.5	32.172	273	0	0.97162	0.99817
Multidrug resistance protein 3	>sp|P96712|BMR3_BACSU Multidrug resistance protein 3 OS=Bacillus subtilis (strain 168) GN=bmr3 PE=1 SV=1	bmr3	P96712	1	1.8	55.689	512	0.0080678	0.87453	1.0933
Multidrug resistance ABC transporter ATP-binding/permease protein BmrA	>sp|O06967|BMRA_BACSU Multidrug resistance ABC transporter ATP-binding/permease protein BmrA OS=Bacillus subtilis (strain 168) GN=bmrA PE=1 SV=1	bmrA	O06967	9	20.9	64.518	589	0	0.87712	1.0639
Putative lipid kinase BmrU	>sp|P39074|BMRU_BACSU Putative lipid kinase BmrU OS=Bacillus subtilis (strain 168) GN=bmrU PE=1 SV=2	bmrU	P39074	2	12.8	32.441	297	0.00451	0.83325	0.99784
Bacillopeptidase F	>sp|P16397|SUBF_BACSU Bacillopeptidase F OS=Bacillus subtilis (strain 168) GN=bpr PE=1 SV=2	bpr	P16397	9	8	154.58	1433	0	0.96854	0.98228
Branched-chain amino acid transport system carrier protein BraB	>sp|O34545|BRAB_BACSU Branched-chain amino acid transport system carrier protein BraB OS=Bacillus subtilis (strain 168) GN=braB PE=3 SV=1	braB	O34545	2	5.4	46.608	445	0	0.88245	0.84393
Glutathione peroxidase homolog BsaA	>sp|P52035|BSAA_BACSU Glutathione peroxidase homolog BsaA OS=Bacillus subtilis (strain 168) GN=bsaA PE=3 SV=1	bsaA	P52035	6	43.8	18.256	160	0	1.0613	0.94894
HTH-type transcriptional repressor BscR	>sp|O08335|BSCR_BACSU HTH-type transcriptional repressor BscR OS=Bacillus subtilis (strain 168) GN=bscR PE=4 SV=1	bscR	O08335	1	6.2	22.213	194	0.00126	1.0771	0.82441
Phenolic acid decarboxylase subunit C	>sp|P94405|BSDC_BACSU Phenolic acid decarboxylase subunit C OS=Bacillus subtilis (strain 168) GN=bsdC PE=1 SV=1	bsdC	P94405	9	26	53.026	473	0	1.0139	0.92081
Extracellular ribonuclease	>sp|O32150|BSN2_BACSU Extracellular ribonuclease OS=Bacillus subtilis (strain 168) GN=bsn PE=3 SV=1	bsn	O32150	1	6.2	32.094	288	0	1.0449	0.90163
	>tr|L8EAY3|L8EAY3_BACSU Uncharacterized protein OS=Bacillus subtilis (strain 168) GN=BSU27786 PE=4 SV=1	BSU27786	L8EAY3	1	37.5	4.6564	40	0	1.0091	0.97722
Probable butyrate kinase	>sp|P54532|BUK_BACSU Probable butyrate kinase OS=Bacillus subtilis (strain 168) GN=buk PE=3 SV=2	buk	P54532	12	42.4	39.763	363	0	1.0711	0.96967
Cadmium, zinc and cobalt-transporting ATPase	>sp|O32219|CADA_BACSU Cadmium, zinc and cobalt-transporting ATPase OS=Bacillus subtilis (strain 168) GN=cadA PE=1 SV=1	cadA	O32219	8	13.8	75.404	702	0	0.84743	0.865
Cephalosporin-C deacetylase	>sp|P94388|CAH_BACSU Cephalosporin-C deacetylase OS=Bacillus subtilis (strain 168) GN=cah PE=1 SV=1	cah	P94388	12	45.6	35.806	318	0	1.0284	1.0491
Carbamoyl-phosphate synthase arginine-specific small chain	>sp|P36838|CARX_BACSU Carbamoyl-phosphate synthase arginine-specific small chain OS=Bacillus subtilis (strain 168) GN=carA PE=3 SV=2	carA	P36838	17	60.6	39.083	353	0	1.1138	1.0741
Carbamoyl-phosphate synthase arginine-specific large chain	>sp|P18185|CARY_BACSU Carbamoyl-phosphate synthase arginine-specific large chain OS=Bacillus subtilis (strain 168) GN=carB PE=3 SV=4	carB	P18185	28	32.9	112.8	1030	0	0.96525	0.88665
Catechol-2,3-dioxygenase	>sp|P54721|CADE_BACSU Catechol-2,3-dioxygenase OS=Bacillus subtilis (strain 168) GN=catE PE=1 SV=2	catE	P54721	5	22.1	31.564	285	0	0.93278	1.033
CCA-adding enzyme	>sp|P42977|CCA_BACSU CCA-adding enzyme OS=Bacillus subtilis (strain 168) GN=cca PE=3 SV=2	cca	P42977	7	17.1	45.452	397	0	1.1075	1.0545
Cytochrome c-550	>sp|P24469|C550_BACSU Cytochrome c-550 OS=Bacillus subtilis (strain 168) GN=cccA PE=1 SV=1	cccA	P24469	5	41.7	12.766	120	0	1.0337	1.0426
Cytochrome c-551	>sp|O34594|CY551_BACSU Cytochrome c-551 OS=Bacillus subtilis (strain 168) GN=cccB PE=1 SV=1	cccB	O34594	4	37.5	11.928	112	0	0.93277	0.89609
Protein CcdB	>sp|P45709|CCDB_BACSU Protein CcdB OS=Bacillus subtilis (strain 168) GN=ccdB PE=3 SV=1	ccdB	P45709	7	70.8	13.536	120	0	0.97691	0.99498
Protein CcdC	>sp|P45710|CCDC_BACSU Protein CcdC OS=Bacillus subtilis (strain 168) GN=ccdC PE=4 SV=1	ccdC	P45710	2	12.5	18.126	160	0	0.75891	0.87981
Catabolite control protein A	>sp|P25144|CCPA_BACSU Catabolite control protein A OS=Bacillus subtilis (strain 168) GN=ccpA PE=1 SV=1	ccpA	P25144	7	41.9	36.94	334	0	0.78842	1.3811
Transcriptional repressor CcpN	>sp|O34994|CCPN_BACSU Transcriptional repressor CcpN OS=Bacillus subtilis (strain 168) GN=ccpN PE=1 SV=1	ccpN	O34994	6	29.2	23.87	212	0	0.94751	0.92166
Cytidine deaminase	>sp|P19079|CDD_BACSU Cytidine deaminase OS=Bacillus subtilis (strain 168) GN=cdd PE=1 SV=1	cdd	P19079	7	69.9	14.854	136	0	1.1158	0.98255
Uncharacterized N-acetyltransferase CgeE	>sp|P42093|CGEE_BACSU Uncharacterized N-acetyltransferase CgeE OS=Bacillus subtilis (strain 168) GN=cgeE PE=4 SV=2	cgeE	P42093	4	18.9	29.562	259	0	1.0383	0.98654
Central glycolytic genes regulator	>sp|O32253|CGGR_BACSU Central glycolytic genes regulator OS=Bacillus subtilis (strain 168) GN=cggR PE=1 SV=1	cggR	O32253	18	65.9	37.382	340	0	0.91287	1.1613
Chemotaxis protein CheA	>sp|P29072|CHEA_BACSU Chemotaxis protein CheA OS=Bacillus subtilis (strain 168) GN=cheA PE=1 SV=2	cheA	P29072	17	32.4	74.811	672	0	0.91297	0.95165
Chemotaxis response regulator protein-glutamate methylesterase	>sp|Q05522|CHEB_BACSU Chemotaxis response regulator protein-glutamate methylesterase OS=Bacillus subtilis (strain 168) GN=cheB PE=3 SV=2	cheB	Q05522	11	44.5	38.664	357	0	1.0391	1.0704
CheY-P phosphatase CheC	>sp|P40403|CHEC_BACSU CheY-P phosphatase CheC OS=Bacillus subtilis (strain 168) GN=cheC PE=1 SV=1	cheC	P40403	4	18.7	23.049	209	0	0.99184	0.77539
Chemoreceptor glutamine deamidase CheD	>sp|P40404|CHED_BACSU Chemoreceptor glutamine deamidase CheD OS=Bacillus subtilis (strain 168) GN=cheD PE=1 SV=1	cheD	P40404	8	63.9	18.008	166	0	1.2741	0.88296
Chemotaxis protein methyltransferase	>sp|P31105|CHER_BACSU Chemotaxis protein methyltransferase OS=Bacillus subtilis (strain 168) GN=cheR PE=4 SV=4	cheR	P31105	12	68.4	29.952	256	0	NaN	NaN
Chemotaxis protein CheV	>sp|P37599|CHEV_BACSU Chemotaxis protein CheV OS=Bacillus subtilis (strain 168) GN=cheV PE=1 SV=1	cheV	P37599	13	76.9	34.633	303	0	0.76595	0.88896
Chemotaxis protein CheW	>sp|P39802|CHEW_BACSU Chemotaxis protein CheW OS=Bacillus subtilis (strain 168) GN=cheW PE=1 SV=1	cheW	P39802	4	30.1	17.505	156	0	1.0481	0.64299
Chemotaxis protein CheY	>sp|P24072|CHEY_BACSU Chemotaxis protein CheY OS=Bacillus subtilis (strain 168) GN=cheY PE=1 SV=3	cheY	P24072	5	64.2	13.309	120	0	0.93512	1.0764
Putative competence-damage inducible protein	>sp|P46323|CINA_BACSU Putative competence-damage inducible protein OS=Bacillus subtilis (strain 168) GN=cinA PE=3 SV=3	cinA	P46323	16	53.6	45.537	416	0	0.85056	0.95117
Putative DNA recombinase	>sp|P17867|CISA_BACSU Putative DNA recombinase OS=Bacillus subtilis (strain 168) GN=cisA PE=3 SV=2	cisA	P17867	4	11	57.454	500	0	1.0779	1.2456
Citrate synthase 1	>sp|P39119|CISY_BACSU Citrate synthase 1 OS=Bacillus subtilis (strain 168) GN=citA PE=1 SV=2	citA	P39119	8	34.2	40.951	366	0	1.0098	1.5436
Aconitate hydratase	>sp|P09339|ACON_BACSU Aconitate hydratase OS=Bacillus subtilis (strain 168) GN=citB PE=1 SV=4	citB	P09339	50	61.6	99.333	909	0	0.99083	0.78368
HTH-type transcriptional regulator CitR	>sp|P39127|CITR_BACSU HTH-type transcriptional regulator CitR OS=Bacillus subtilis (strain 168) GN=citR PE=4 SV=2	citR	P39127	8	32.6	33.667	291	0	0.86676	0.95853
Transcriptional regulatory protein CitT	>sp|O34534|CITT_BACSU Transcriptional regulatory protein CitT OS=Bacillus subtilis (strain 168) GN=citT PE=1 SV=1	citT	O34534	4	28.3	25.41	226	0	NaN	NaN
Citrate synthase 2	>sp|P39120|CISY2_BACSU Citrate synthase 2 OS=Bacillus subtilis (strain 168) GN=citZ PE=1 SV=2	citZ	P39120	11	48.9	41.728	372	0	0.97241	0.83408
Negative regulator of genetic competence ClpC/MecB	>sp|P37571|CLPC_BACSU Negative regulator of genetic competence ClpC/MecB OS=Bacillus subtilis (strain 168) GN=clpC PE=1 SV=1	clpC	P37571	32	65.3	90.118	810	0	1.0599	0.93346
ATP-dependent Clp protease ATP-binding subunit ClpE	>sp|O31673|CLPE_BACSU ATP-dependent Clp protease ATP-binding subunit ClpE OS=Bacillus subtilis (strain 168) GN=clpE PE=1 SV=1	clpE	O31673	14	26	77.905	699	0	0.69866	0.89601
ATP-dependent Clp protease proteolytic subunit	>sp|P80244|CLPP_BACSU ATP-dependent Clp protease proteolytic subunit OS=Bacillus subtilis (strain 168) GN=clpP PE=1 SV=3	clpP	P80244	9	66.5	21.682	197	0	1.0168	0.96497
ATP-dependent protease subunit ClpQ	>sp|P39070|CLPQ_BACSU ATP-dependent protease subunit ClpQ OS=Bacillus subtilis (strain 168) GN=clpQ PE=1 SV=1	clpQ	P39070	5	32.6	19.478	181	0	1.2231	1.7477
ATP-dependent Clp protease ATP-binding subunit ClpX	>sp|P50866|CLPX_BACSU ATP-dependent Clp protease ATP-binding subunit ClpX OS=Bacillus subtilis (strain 168) GN=clpX PE=2 SV=3	clpX	P50866	18	47.6	46.35	420	0	0.92406	1.0481
ATP-dependent protease ATPase subunit ClpY	>sp|P39778|CLPY_BACSU ATP-dependent protease ATPase subunit ClpY OS=Bacillus subtilis (strain 168) GN=clpY PE=1 SV=1	clpY	P39778	16	48.4	52.586	467	0	1.1231	0.89489
Major cardiolipin synthase ClsA	>sp|P71040|CLSA_BACSU Major cardiolipin synthase ClsA OS=Bacillus subtilis (strain 168) GN=clsA PE=1 SV=2	clsA	P71040	12	31.1	55.865	482	0	0.93684	0.97893
Cytidylate kinase	>sp|P38493|KCY_BACSU Cytidylate kinase OS=Bacillus subtilis (strain 168) GN=cmk PE=1 SV=1	cmk	P38493	13	74.6	25.096	224	0	0.97128	0.80639
Pantothenate kinase	>sp|P54556|COAA_BACSU Pantothenate kinase OS=Bacillus subtilis (strain 168) GN=coaA PE=3 SV=2	coaA	P54556	6	26.6	36.639	319	0	1.0189	1.0426
Probable coenzyme A biosynthesis bifunctional protein CoaBC;Phosphopantothenoylcysteine decarboxylase;Phosphopantothenate--cysteine ligase	>sp|O35033|COABC_BACSU Probable coenzyme A biosynthesis bifunctional protein CoaBC OS=Bacillus subtilis (strain 168) GN=coaBC PE=3 SV=1	coaBC	O35033	13	30.5	43.977	406	0	1.0038	0.98393
Phosphopantetheine adenylyltransferase	>sp|O34797|COAD_BACSU Phosphopantetheine adenylyltransferase OS=Bacillus subtilis (strain 168) GN=coaD PE=1 SV=1	coaD	O34797	6	63.4	18.179	161	0	1.3251	1.2
Dephospho-CoA kinase	>sp|O34932|COAE_BACSU Dephospho-CoA kinase OS=Bacillus subtilis (strain 168) GN=coaE PE=3 SV=1	coaE	O34932	12	75.6	22.013	197	0	0.84368	0.83884
Type III pantothenate kinase	>sp|P37564|COAX_BACSU Type III pantothenate kinase OS=Bacillus subtilis (strain 168) GN=coaX PE=1 SV=3	coaX	P37564	6	39.9	28.576	258	0	0.74741	0.93523
NAD-dependent protein deacetylase	>sp|O07595|NPD_BACSU NAD-dependent protein deacetylase OS=Bacillus subtilis (strain 168) GN=cobB PE=3 SV=1	cobB	O07595	5	34	27.417	247	0	1.6214	1.3015
GTP-sensing transcriptional pleiotropic repressor CodY	>sp|P39779|CODY_BACSU GTP-sensing transcriptional pleiotropic repressor CodY OS=Bacillus subtilis (strain 168) GN=codY PE=1 SV=3	codY	P39779	10	47.9	29.013	259	0	1.0378	0.87911
Transcriptional regulatory protein ComA	>sp|P14204|CMPA_BACSU Transcriptional regulatory protein ComA OS=Bacillus subtilis (strain 168) GN=comA PE=1 SV=1	comA	P14204	8	54.2	24.128	214	0	1.014	0.87167
ComE operon protein 1	>sp|P39694|COMEA_BACSU ComE operon protein 1 OS=Bacillus subtilis (strain 168) GN=comEA PE=1 SV=1	comEA	P39694	3	28.3	21.769	205	0	1.0321	0.87838
ComE operon protein 2	>sp|P32393|COMEB_BACSU ComE operon protein 2 OS=Bacillus subtilis (strain 168) GN=comEB PE=3 SV=1	comEB	P32393	7	39.7	20.969	189	0	1.0369	0.97696
ComG operon protein 1	>sp|P25953|COMGA_BACSU ComG operon protein 1 OS=Bacillus subtilis (strain 168) GN=comGA PE=3 SV=2	comGA	P25953	6	19.9	40.458	356	0	0.97781	0.91878
ComG operon protein 3	>sp|P25955|COMGC_BACSU ComG operon protein 3 OS=Bacillus subtilis (strain 168) GN=comGC PE=1 SV=1	comGC	P25955	4	49	10.85	98	0	0.96151	0.97808
Competence transcription factor	>sp|P40396|COMK_BACSU Competence transcription factor OS=Bacillus subtilis (strain 168) GN=comK PE=2 SV=1	comK	P40396	7	61.5	22.429	192	0	0.97325	0.8855
Post-transcriptional regulator ComN	>sp|O32049|COMN_BACSU Post-transcriptional regulator ComN OS=Bacillus subtilis (strain 168) GN=comN PE=1 SV=1	comN	O32049	5	67.3	11.586	98	0	0.96664	1.009
Sensor histidine kinase ComP	>sp|Q99027|COMP_BACSU Sensor histidine kinase ComP OS=Bacillus subtilis (strain 168) GN=comP PE=2 SV=3	comP	Q99027	16	23.3	89.308	769	0	1.0455	0.97303
Competence regulatory protein ComQ	>sp|P33690|COMQ_BACSU Competence regulatory protein ComQ OS=Bacillus subtilis (strain 168) GN=comQ PE=4 SV=2	comQ	P33690	4	18.1	34.218	299	0	1.1295	1.0098
ComG operon repressor	>sp|O32437|COMZ_BACSU ComG operon repressor OS=Bacillus subtilis (strain 168) GN=comZ PE=4 SV=2	comZ	O32437	1	15.9	7.2142	63	0.00042445	1.1133	1.0254
Copper-exporting P-type ATPase A	>sp|O32220|COPA_BACSU Copper-exporting P-type ATPase A OS=Bacillus subtilis (strain 168) GN=copA PE=1 SV=2	copA	O32220	10	16.5	85.911	802	0	1.0345	0.97606
Copper chaperone CopZ	>sp|O32221|COPZ_BACSU Copper chaperone CopZ OS=Bacillus subtilis (strain 168) GN=copZ PE=1 SV=1	copZ	O32221	4	88.4	7.3381	69	0	0.94598	0.99801
Spore coat protein B	>sp|P07789|COTB_BACSU Spore coat protein B OS=Bacillus subtilis (strain 168) GN=cotB PE=4 SV=2	cotB	P07789	2	5.3	42.971	380	0	0.86507	1.0451
HPr-like protein Crh	>sp|O06976|CRH_BACSU HPr-like protein Crh OS=Bacillus subtilis (strain 168) GN=crh PE=1 SV=1	crh	O06976	2	41.2	9.3266	85	0	1.007	0.98035
Protein CsaA	>sp|P37584|CSAA_BACSU Protein CsaA OS=Bacillus subtilis (strain 168) GN=csaA PE=1 SV=2	csaA	P37584	7	90	11.907	110	0	0.85706	0.8781
Putative glycosyltransferase CsbB	>sp|Q45539|CSBB_BACSU Putative glycosyltransferase CsbB OS=Bacillus subtilis (strain 168) GN=csbB PE=2 SV=1	csbB	Q45539	7	26.7	37.728	329	0	1.0043	1.0331
Probable metabolite transport protein CsbC	>sp|P46333|CSBC_BACSU Probable metabolite transport protein CsbC OS=Bacillus subtilis (strain 168) GN=csbC PE=1 SV=3	csbC	P46333	6	9.1	50.14	461	0	1.0429	1.1255
Alpha-ketoglutarate permease	>sp|O05390|CSBX_BACSU Alpha-ketoglutarate permease OS=Bacillus subtilis (strain 168) GN=csbX PE=1 SV=3	csbX	O05390	1	2.3	47.802	435	0.0096308	1.0962	1.0033
Probable cysteine desulfurase	>sp|O32164|CSD_BACSU Probable cysteine desulfurase OS=Bacillus subtilis (strain 168) GN=csd PE=1 SV=1	csd	O32164	16	63.5	44.921	406	0	0.90337	0.93095
DEAD-box ATP-dependent RNA helicase CshA	>sp|P96614|CSHA_BACSU DEAD-box ATP-dependent RNA helicase CshA OS=Bacillus subtilis (strain 168) GN=cshA PE=1 SV=2	cshA	P96614	14	45.7	55.33	494	0	0.99237	0.93559
DEAD-box ATP-dependent RNA helicase CshB	>sp|P54475|CSHB_BACSU DEAD-box ATP-dependent RNA helicase CshB OS=Bacillus subtilis (strain 168) GN=cshB PE=1 SV=1	cshB	P54475	18	48.2	50.027	438	0	1.0743	0.96607
Chitosanase	>sp|O07921|CHIS_BACSU Chitosanase OS=Bacillus subtilis (strain 168) GN=csn PE=1 SV=1	csn	O07921	6	32.9	31.496	277	0	0.74472	0.94565
Copper-sensing transcriptional repressor CsoR	>sp|O32222|CSOR_BACSU Copper-sensing transcriptional repressor CsoR OS=Bacillus subtilis (strain 168) GN=csoR PE=1 SV=1	csoR	O32222	4	44.6	11.475	101	0	1.0977	0.93888
Cold shock protein CspB	>sp|P32081|CSPB_BACSU Cold shock protein CspB OS=Bacillus subtilis (strain 168) GN=cspB PE=1 SV=1	cspB	P32081	3	89.6	7.3651	67	0	1.0063	1.0762
Cold shock protein CspC	>sp|P39158|CSPC_BACSU Cold shock protein CspC OS=Bacillus subtilis (strain 168) GN=cspC PE=1 SV=1	cspC	P39158	2	68.2	7.2548	66	0	0.99287	0.83857
Cold shock protein CspD	>sp|P51777|CSPD_BACSU Cold shock protein CspD OS=Bacillus subtilis (strain 168) GN=cspD PE=1 SV=1	cspD	P51777	4	92.4	7.309	66	0	1.2267	0.80672
Putative tRNA (cytidine(34)-2-O)-methyltransferase	>sp|O31590|TRML_BACSU Putative tRNA (cytidine(34)-2-O)-methyltransferase OS=Bacillus subtilis (strain 168) GN=cspR PE=3 SV=2	cspR	O31590	1	19.4	18.577	160	0	NaN	NaN
Carbon storage regulator homolog	>sp|P33911|CSRA_BACSU Carbon storage regulator homolog OS=Bacillus subtilis (strain 168) GN=csrA PE=1 SV=1	csrA	P33911	3	41.9	8.1363	74	0	1.0103	1.0471
Transcriptional regulatory protein CssR	>sp|O32192|CSSR_BACSU Transcriptional regulatory protein CssR OS=Bacillus subtilis (strain 168) GN=cssR PE=1 SV=1	cssR	O32192	6	32	26.212	225	0	1.073	1.0007
Sensor histidine kinase CssS	>sp|O32193|CSSS_BACSU Sensor histidine kinase CssS OS=Bacillus subtilis (strain 168) GN=cssS PE=1 SV=2	cssS	O32193	10	27.9	52.097	451	0	1.0577	1.0951
Protoheme IX farnesyltransferase 2	>sp|P24009|COXX2_BACSU Protoheme IX farnesyltransferase 2 OS=Bacillus subtilis (strain 168) GN=ctaB2 PE=1 SV=2	ctaB2	P24009	1	2.3	33.945	305	0.0012542	1.0065	0.97212
Cytochrome c oxidase subunit 2	>sp|P24011|COX2_BACSU Cytochrome c oxidase subunit 2 OS=Bacillus subtilis (strain 168) GN=ctaC PE=3 SV=2	ctaC	P24011	10	31.5	40.094	356	0	0.94815	0.98916
Cytochrome c oxidase subunit 1	>sp|P24010|COX1_BACSU Cytochrome c oxidase subunit 1 OS=Bacillus subtilis (strain 168) GN=ctaD PE=3 SV=3	ctaD	P24010	4	7.7	69.027	622	0	1.1669	0.83294
Cytochrome c oxidase subunit 3	>sp|P24012|COX3_BACSU Cytochrome c oxidase subunit 3 OS=Bacillus subtilis (strain 168) GN=ctaE PE=3 SV=2	ctaE	P24012	1	5.8	23.266	207	0	0.81765	0.85424
Cytochrome c oxidase subunit 4B	>sp|P24013|COX4_BACSU Cytochrome c oxidase subunit 4B OS=Bacillus subtilis (strain 168) GN=ctaF PE=3 SV=1	ctaF	P24013	2	11.8	12.62	110	0	0.71823	0.75677
Protein CtaG	>sp|O34329|CTAG_BACSU Protein CtaG OS=Bacillus subtilis (strain 168) GN=ctaG PE=4 SV=1	ctaG	O34329	1	4.7	34.069	297	0.0068994	0.69796	0.69934
General stress protein CTC	>sp|P14194|CTC_BACSU General stress protein CTC OS=Bacillus subtilis (strain 168) GN=ctc PE=1 SV=4	ctc	P14194	7	47.5	22.055	204	0	0.71961	0.66057
Carboxy-terminal processing protease CtpA	>sp|O34666|CTPA_BACSU Carboxy-terminal processing protease CtpA OS=Bacillus subtilis (strain 168) GN=ctpA PE=2 SV=1	ctpA	O34666	20	47.6	51.148	466	0	0.86097	0.64914
Transcriptional regulator CtsR	>sp|P37568|CTSR_BACSU Transcriptional regulator CtsR OS=Bacillus subtilis (strain 168) GN=ctsR PE=1 SV=1	ctsR	P37568	2	15.6	17.744	154	0	0.87892	1.0044
Peptidoglycan L-alanyl-D-glutamate endopeptidase CwlK	>sp|O34360|CWLK_BACSU Peptidoglycan L-alanyl-D-glutamate endopeptidase CwlK OS=Bacillus subtilis (strain 168) GN=cwlK PE=1 SV=1	cwlK	O34360	1	8.4	19.113	167	0.0088638	1.1372	1.1063
Peptidoglycan DL-endopeptidase CwlO	>sp|P40767|CWLO_BACSU Peptidoglycan DL-endopeptidase CwlO OS=Bacillus subtilis (strain 168) GN=cwlO PE=1 SV=2	cwlO	P40767	14	33	51.033	473	0	0.94979	1.1778
D-gamma-glutamyl-meso-diaminopimelic acid endopeptidase CwlS	>sp|O31852|CWLS_BACSU D-gamma-glutamyl-meso-diaminopimelic acid endopeptidase CwlS OS=Bacillus subtilis (strain 168) GN=cwlS PE=1 SV=1	cwlS	O31852	8	21	44.235	414	0	0.8647	1.0958
Cyclodextrin-binding protein	>sp|O07009|CYCB_BACSU Cyclodextrin-binding protein OS=Bacillus subtilis (strain 168) GN=cycB PE=1 SV=1	cycB	O07009	3	9	45.542	421	0	1.0958	1.2334
Cytochrome d ubiquinol oxidase subunit 1	>sp|P94364|CYDA_BACSU Cytochrome bd ubiquinol oxidase subunit 1 OS=Bacillus subtilis (strain 168) GN=cydA PE=3 SV=1	cydA	P94364	4	15.6	52.292	468	0	1.1316	1.0229
ATP-binding/permease protein CydC	>sp|P94366|CYDC_BACSU ATP-binding/permease protein CydC OS=Bacillus subtilis (strain 168) GN=cydC PE=3 SV=1	cydC	P94366	7	16.6	62.805	567	0	0.9891	1.3238
ATP-binding/permease protein CydD	>sp|P94367|CYDD_BACSU ATP-binding/permease protein CydD OS=Bacillus subtilis (strain 168) GN=cydD PE=3 SV=1	cydD	P94367	8	20	64.509	575	0	1.0044	1.0128
HTH-type transcriptional regulator CymR	>sp|O34527|CYMR_BACSU HTH-type transcriptional regulator CymR OS=Bacillus subtilis (strain 168) GN=cymR PE=1 SV=2	cymR	O34527	2	28.3	15.255	138	0	1.1806	1.017
Cytochrome P450	>sp|O08469|CPXY_BACSU Cytochrome P450 OS=Bacillus subtilis (strain 168) GN=cypA PE=3 SV=1	cypA	O08469	5	16.6	47.384	410	0	0.7813	0.90193
Probable bifunctional P-450/NADPH-P450 reductase 2;Cytochrome P450 102;NADPH--cytochrome P450 reductase	>sp|O08336|CYPE_BACSU Probable bifunctional P-450/NADPH-P450 reductase 2 OS=Bacillus subtilis (strain 168) GN=cypE PE=2 SV=1	cypE	O08336	23	29.1	118.68	1054	0	0.83888	1.135
Probable adenylyl-sulfate kinase	>sp|O34577|CYSC1_BACSU Probable adenylyl-sulfate kinase OS=Bacillus subtilis (strain 168) GN=cysC PE=2 SV=1	cysC	O34577	6	48.7	22.544	197	0	0.9833	0.93038
Serine acetyltransferase	>sp|Q06750|CYSE_BACSU Serine acetyltransferase OS=Bacillus subtilis (strain 168) GN=cysE PE=1 SV=1	cysE	Q06750	5	37.3	24.142	217	0	0.9815	0.86837
Phosphoadenosine phosphosulfate reductase	>sp|P94498|CYSH1_BACSU Phosphoadenosine phosphosulfate reductase OS=Bacillus subtilis (strain 168) GN=cysH PE=2 SV=2	cysH	P94498	10	47.6	26.974	233	0	0.83236	1.0517
Sulfite reductase [NADPH] hemoprotein beta-component	>sp|O32213|CYSI_BACSU Sulfite reductase [NADPH] hemoprotein beta-component OS=Bacillus subtilis (strain 168) GN=cysI PE=1 SV=1	cysI	O32213	24	62	64.809	571	0	0.99457	1.1061
Sulfite reductase [NADPH] flavoprotein alpha-component	>sp|O32214|CYSJ_BACSU Sulfite reductase [NADPH] flavoprotein alpha-component OS=Bacillus subtilis (strain 168) GN=cysJ PE=1 SV=1	cysJ	O32214	21	74.2	67.258	605	0	0.73165	0.86951
Cysteine synthase	>sp|P37887|CYSK_BACSU Cysteine synthase OS=Bacillus subtilis (strain 168) GN=cysK PE=1 SV=3	cysK	P37887	16	82.8	32.819	308	0	1.136	0.92067
HTH-type transcriptional regulator CysL	>sp|P39647|CYSL_BACSU HTH-type transcriptional regulator CysL OS=Bacillus subtilis (strain 168) GN=cysL PE=1 SV=1	cysL	P39647	9	42.8	34.19	299	0	0.90349	0.91869
Cysteine--tRNA ligase	>sp|Q06752|SYC_BACSU Cysteine--tRNA ligase OS=Bacillus subtilis (strain 168) GN=cysS PE=1 SV=1	cysS	Q06752	20	61.4	53.907	466	0	1.0278	0.99482
Uncharacterized oxidoreductase CzcO	>sp|O07085|CZCO_BACSU Uncharacterized oxidoreductase CzcO OS=Bacillus subtilis (strain 168) GN=czcO PE=1 SV=1	czcO	O07085	4	15.1	39.065	345	0	0.77283	0.88281
HTH-type transcriptional regulator CzcR	>sp|P71025|CZCR_BACSU HTH-type transcriptional regulator CzcR OS=Bacillus subtilis (strain 168) GN=czcR PE=4 SV=2	czcR	P71025	4	21.2	32.667	288	0	1.0884	1.0661
HTH-type transcriptional repressor CzrA	>sp|O31844|CZRA_BACSU HTH-type transcriptional repressor CzrA OS=Bacillus subtilis (strain 168) GN=czrA PE=1 SV=1	czrA	O31844	3	69.2	12.379	107	0	1.1778	1.1572
D-alanyl-D-alanine carboxypeptidase DacA	>sp|P08750|DACA_BACSU D-alanyl-D-alanine carboxypeptidase DacA OS=Bacillus subtilis (strain 168) GN=dacA PE=1 SV=3	dacA	P08750	25	64.6	48.636	443	0	1.063	1.0742
Diacylglycerol kinase	>sp|O31502|DAGK_BACSU Diacylglycerol kinase OS=Bacillus subtilis (strain 168) GN=dagK PE=1 SV=1	dagK	O31502	7	46.2	33.337	303	0	1.2759	0.8574
4-hydroxy-tetrahydrodipicolinate synthase	>sp|Q04796|DAPA_BACSU 4-hydroxy-tetrahydrodipicolinate synthase OS=Bacillus subtilis (strain 168) GN=dapA PE=1 SV=1	dapA	Q04796	13	51.4	31.041	290	0	NaN	NaN
4-hydroxy-tetrahydrodipicolinate reductase	>sp|P42976|DAPB_BACSU 4-hydroxy-tetrahydrodipicolinate reductase OS=Bacillus subtilis (strain 168) GN=dapB PE=3 SV=2	dapB	P42976	10	55.4	29.487	267	0	1.03	1.0419
Diaminopimelate epimerase	>sp|O32114|DAPF_BACSU Diaminopimelate epimerase OS=Bacillus subtilis (strain 168) GN=dapF PE=1 SV=1	dapF	O32114	9	47.2	30.871	284	0	0.86512	1.0182
Aspartokinase 1	>sp|Q04795|AK1_BACSU Aspartokinase 1 OS=Bacillus subtilis (strain 168) GN=dapG PE=3 SV=3	dapG	Q04795;Q04795-2	NaN	54.7	42.948	404	0	0.91558	1.0176
2,3,4,5-tetrahydropyridine-2,6-dicarboxylate N-acetyltransferase	>sp|O34981|DAPH_BACSU 2,3,4,5-tetrahydropyridine-2,6-dicarboxylate N-acetyltransferase OS=Bacillus subtilis (strain 168) GN=dapH PE=1 SV=2	dapH	O34981	9	63.6	24.96	236	0	1.1037	1.1138
D-alanine aminotransferase	>sp|O07597|DAAA_BACSU D-alanine aminotransferase OS=Bacillus subtilis (strain 168) GN=dat PE=3 SV=1	dat	O07597	8	52.5	31.182	282	0	0.90512	1.1571
ATP-dependent RNA helicase DbpA	>sp|P42305|DBPA_BACSU ATP-dependent RNA helicase DbpA OS=Bacillus subtilis (strain 168) GN=dbpA PE=1 SV=2	dbpA	P42305	10	31.7	54.048	479	0	1.0475	1.2025
Deoxyadenosine/deoxycytidine kinase	>sp|P37529|DCK_BACSU Deoxyadenosine/deoxycytidine kinase OS=Bacillus subtilis (strain 168) GN=dck PE=1 SV=1	dck	P37529	4	38.7	25.444	217	0	1.0568	1.0713
C4-dicarboxylate transport protein	>sp|P96603|DCTA_BACSU C4-dicarboxylate transport protein OS=Bacillus subtilis (strain 168) GN=dctA PE=2 SV=1	dctA	P96603	2	10.7	45.441	421	0	1.0733	1.0351
C4-dicarboxylate-binding protein DctB	>sp|P96600|DCTB_BACSU C4-dicarboxylate-binding protein DctB OS=Bacillus subtilis (strain 168) GN=dctB PE=3 SV=1	dctB	P96600	3	10.9	39.862	350	0.0028938	0.80574	0.80152
Probable C4-dicarboxylate response regulator DctR	>sp|P96602|DCTR_BACSU Probable C4-dicarboxylate response regulator DctR OS=Bacillus subtilis (strain 168) GN=dctR PE=3 SV=1	dctR	P96602	4	25.7	25.538	226	0	0.90988	0.9583
Probable C4-dicarboxylate sensor kinase	>sp|P96601|DCTS_BACSU Probable C4-dicarboxylate sensor kinase OS=Bacillus subtilis (strain 168) GN=dctS PE=3 SV=1	dctS	P96601	3	7.5	59.941	535	0	0.96858	0.92335
D-alanine--D-alanine ligase	>sp|P96612|DDL_BACSU D-alanine--D-alanine ligase OS=Bacillus subtilis (strain 168) GN=ddl PE=3 SV=1	ddl	P96612	14	56.5	39.13	354	0	1.0932	1.0287
Peptide deformylase 1	>sp|P94462|DEF1_BACSU Peptide deformylase 1 OS=Bacillus subtilis (strain 168) GN=defA PE=3 SV=1	defA	P94462	6	69.4	17.775	160	0	0.84339	1.0357
Peptide deformylase 2	>sp|Q45495|DEF2_BACSU Peptide deformylase 2 OS=Bacillus subtilis (strain 168) GN=defB PE=1 SV=1	defB	Q45495	12	85.3	20.655	184	0	1.1091	1.0449
HTH-type transcriptional regulator DegA	>sp|P37947|DEGA_BACSU HTH-type transcriptional regulator DegA OS=Bacillus subtilis (strain 168) GN=degA PE=1 SV=1	degA	P37947	2	11.9	36.663	337	0	0.99005	0.92521
Regulatory protein DegR	>sp|P68731|DEGR_BACSU Regulatory protein DegR OS=Bacillus subtilis (strain 168) GN=degR PE=1 SV=1	degR	P68731	2	35	7.1093	60	0	1.0713	1.0837
Signal transduction histidine-protein kinase/phosphatase DegS	>sp|P13799|DEGS_BACSU Signal transduction histidine-protein kinase/phosphatase DegS OS=Bacillus subtilis (strain 168) GN=degS PE=1 SV=2	degS	P13799	12	36.1	44.957	385	0	1.0255	1.0797
Transcriptional regulatory protein DegU	>sp|P13800|DEGU_BACSU Transcriptional regulatory protein DegU OS=Bacillus subtilis (strain 168) GN=degU PE=1 SV=2	degU	P13800	11	54.6	25.866	229	0	0.89676	0.93472
Protein DegV	>sp|P32436|DEGV_BACSU Protein DegV OS=Bacillus subtilis (strain 168) GN=degV PE=1 SV=2	degV	P32436	13	44.1	31.58	281	0	1.238	1.0086
Deoxyribose-phosphate aldolase	>sp|P39121|DEOC_BACSU Deoxyribose-phosphate aldolase OS=Bacillus subtilis (strain 168) GN=deoC PE=3 SV=3	deoC	P39121	14	81.2	23.26	223	0	0.93808	0.96268
Purine nucleoside phosphorylase DeoD-type	>sp|O34925|DEOD_BACSU Purine nucleoside phosphorylase DeoD-type OS=Bacillus subtilis (strain 168) GN=deoD PE=1 SV=1	deoD	O34925	6	43.8	25.378	233	0	0.93083	0.95215
GTPase Der	>sp|P50743|DER_BACSU GTPase Der OS=Bacillus subtilis (strain 168) GN=der PE=1 SV=1	der	P50743	13	36.2	48.769	436	0	0.94055	0.9411
Fatty acid desaturase	>sp|O34653|DES_BACSU Fatty acid desaturase OS=Bacillus subtilis (strain 168) GN=des PE=2 SV=1	des	O34653	5	19.9	40.708	352	0	0.96466	1.0128
Sensor histidine kinase DesK	>sp|O34757|DESK_BACSU Sensor histidine kinase DesK OS=Bacillus subtilis (strain 168) GN=desK PE=1 SV=1	desK	O34757	6	17.8	42.672	370	0	0.95633	1.0131
Transcriptional regulatory protein DesR	>sp|O34723|DESR_BACSU Transcriptional regulatory protein DesR OS=Bacillus subtilis (strain 168) GN=desR PE=3 SV=1	desR	O34723	10	69.8	22.176	199	0	0.87695	0.99343
Dihydrofolate reductase	>sp|P11045|DYR_BACSU Dihydrofolate reductase OS=Bacillus subtilis (strain 168) GN=dfrA PE=1 SV=2	dfrA	P11045	7	66.1	19.175	168	0	0.92358	0.96892
Deoxyguanosine kinase	>sp|P37530|DGK_BACSU Deoxyguanosine kinase OS=Bacillus subtilis (strain 168) GN=dgk PE=1 SV=1	dgk	P37530	13	70.5	24.145	207	0	1.0422	1.0125
Putative aldehyde dehydrogenase DhaS	>sp|O34660|ALDH4_BACSU Putative aldehyde dehydrogenase DhaS OS=Bacillus subtilis (strain 168) GN=dhaS PE=3 SV=1	dhaS	O34660	19	59.8	53.882	495	0	1.0422	1.0451
2,3-dihydro-2,3-dihydroxybenzoate dehydrogenase	>sp|P39071|DHBA_BACSU 2,3-dihydro-2,3-dihydroxybenzoate dehydrogenase OS=Bacillus subtilis (strain 168) GN=dhbA PE=1 SV=3	dhbA	P39071	3	19.2	27.454	261	0	1.1476	0.99354
Isochorismatase	>sp|P45743|DHBB_BACSU Isochorismatase OS=Bacillus subtilis (strain 168) GN=dhbB PE=1 SV=1	dhbB	P45743	7	27.2	35.107	312	0	1.1011	0.89036
Isochorismate synthase DhbC	>sp|P45744|DHBC_BACSU Isochorismate synthase DhbC OS=Bacillus subtilis (strain 168) GN=dhbC PE=1 SV=2	dhbC	P45744	13	51	43.436	398	0	1.2811	6.4972
2,3-dihydroxybenzoate-AMP ligase	>sp|P40871|DHBE_BACSU 2,3-dihydroxybenzoate-AMP ligase OS=Bacillus subtilis (strain 168) GN=dhbE PE=1 SV=2	dhbE	P40871	15	39.9	59.928	539	0	0.91552	0.94441
Dimodular nonribosomal peptide synthase	>sp|P45745|DHBF_BACSU Dimodular nonribosomal peptide synthase OS=Bacillus subtilis (strain 168) GN=dhbF PE=1 SV=4	dhbF	P45745	22	15.2	263.77	2378	0	0.91728	1.1374
Protein DinB	>sp|Q02886|DINB_BACSU Protein DinB OS=Bacillus subtilis (strain 168) GN=dinB PE=3 SV=2	dinB	Q02886	4	27.9	19.903	172	0	0.81576	1.0251
DNA polymerase IV 1	>sp|P54545|DPO41_BACSU DNA polymerase IV 1 OS=Bacillus subtilis (strain 168) GN=dinB1 PE=3 SV=2	dinB1	P54545	5	14.5	47.006	414	0	0.90495	0.98376
Probable ATP-dependent helicase DinG homolog	>sp|P54394|DING_BACSU Probable ATP-dependent helicase DinG homolog OS=Bacillus subtilis (strain 168) GN=dinG PE=3 SV=1	dinG	P54394	20	30.9	106.03	931	0	1.2466	1.193
DNA integrity scanning protein DisA	>sp|P37573|DISA_BACSU DNA integrity scanning protein DisA OS=Bacillus subtilis (strain 168) GN=disA PE=1 SV=1	disA	P37573	11	36.1	40.734	360	0	1.3015	1.3143
Cell division protein DivIB	>sp|P16655|DIVIB_BACSU Cell division protein DivIB OS=Bacillus subtilis (strain 168) GN=divIB PE=1 SV=1	divIB	P16655	11	50.2	30.166	263	0	0.7755	3.4616
Septum site-determining protein DivIVA	>sp|P71021|DIV4A_BACSU Septum site-determining protein DivIVA OS=Bacillus subtilis (strain 168) GN=divIVA PE=1 SV=1	divIVA	P71021	14	88.4	19.341	164	0	1.0058	1.2861
D-alanine--poly(phosphoribitol) ligase subunit 1	>sp|P39581|DLTA_BACSU D-alanine--poly(phosphoribitol) ligase subunit 1 OS=Bacillus subtilis (strain 168) GN=dltA PE=1 SV=1	dltA	P39581	15	40	55.808	503	0	1.0606	0.98873
D-alanine--poly(phosphoribitol) ligase subunit 2	>sp|P39579|DLTC_BACSU D-alanine--poly(phosphoribitol) ligase subunit 2 OS=Bacillus subtilis (strain 168) GN=dltC PE=1 SV=1	dltC	P39579	1	21.8	9.0091	78	0	0.94506	0.88682
Protein DltD	>sp|P39578|DLTD_BACSU Protein DltD OS=Bacillus subtilis (strain 168) GN=dltD PE=1 SV=1	dltD	P39578	16	55.1	44.808	392	0	1.1431	0.95711
Uncharacterized oxidoreductase DltE	>sp|P39577|DLTE_BACSU Uncharacterized oxidoreductase DltE OS=Bacillus subtilis (strain 168) GN=dltE PE=3 SV=2	dltE	P39577	6	47.6	28.273	252	0	1.1095	0.92477
Chromosomal replication initiator protein DnaA	>sp|P05648|DNAA_BACSU Chromosomal replication initiator protein DnaA OS=Bacillus subtilis (strain 168) GN=dnaA PE=1 SV=1	dnaA	P05648	17	54.9	50.858	446	0	1.0289	0.98407
Replication initiation and membrane attachment protein	>sp|P07908|DNAB_BACSU Replication initiation and membrane attachment protein OS=Bacillus subtilis (strain 168) GN=dnaB PE=1 SV=1	dnaB	P07908	13	34.1	54.889	472	0	1.0456	0.96968
Replicative DNA helicase	>sp|P37469|DNAC_BACSU Replicative DNA helicase OS=Bacillus subtilis (strain 168) GN=dnaC PE=1 SV=2	dnaC	P37469	9	31.5	50.576	454	0	1.0928	0.97467
DNA replication protein DnaD	>sp|P39787|DNAD_BACSU DNA replication protein DnaD OS=Bacillus subtilis (strain 168) GN=dnaD PE=1 SV=1	dnaD	P39787	6	37.9	27.638	232	0	1.0666	1.0256
DNA polymerase III subunit alpha	>sp|O34623|DPO3A_BACSU DNA polymerase III subunit alpha OS=Bacillus subtilis (strain 168) GN=dnaE PE=3 SV=1	dnaE	O34623	24	29.4	125.35	1115	0	1.0082	0.85746
DNA primase	>sp|P05096|DNAG_BACSU DNA primase OS=Bacillus subtilis (strain 168) GN=dnaG PE=3 SV=2	dnaG	P05096	11	29	68.735	603	0	1.1665	0.9555
Primosomal protein DnaI	>sp|P06567|DNAI_BACSU Primosomal protein DnaI OS=Bacillus subtilis (strain 168) GN=dnaI PE=1 SV=1	dnaI	P06567	8	32.2	36.114	311	0	0.97163	1.0286
Chaperone protein DnaJ	>sp|P17631|DNAJ_BACSU Chaperone protein DnaJ OS=Bacillus subtilis (strain 168) GN=dnaJ PE=2 SV=3	dnaJ	P17631	11	41.6	41.044	375	0	1.0189	0.97597
Chaperone protein DnaK	>sp|P17820|DNAK_BACSU Chaperone protein DnaK OS=Bacillus subtilis (strain 168) GN=dnaK PE=1 SV=3	dnaK	P17820	50	85.6	66.001	611	0	1.2675	0.96591
DNA polymerase III subunit beta	>sp|P05649|DPO3B_BACSU DNA polymerase III subunit beta OS=Bacillus subtilis (strain 168) GN=dnaN PE=3 SV=1	dnaN	P05649	17	79.6	42.103	378	0	1.0513	1.0098
DNA polymerase III subunit gamma/tau	>sp|P09122|DPO3X_BACSU DNA polymerase III subunit gamma/tau OS=Bacillus subtilis (strain 168) GN=dnaX PE=3 SV=3	dnaX	P09122	21	56.7	62.762	563	0	0.95148	1.1912
D-aminopeptidase	>sp|P26902|DPPA_BACSU D-aminopeptidase OS=Bacillus subtilis (strain 168) GN=dppA PE=1 SV=3	dppA	P26902	8	34.7	30.158	274	0	0.77199	0.9971
Dipeptide transport ATP-binding protein DppD	>sp|P26905|DPPD_BACSU Dipeptide transport ATP-binding protein DppD OS=Bacillus subtilis (strain 168) GN=dppD PE=3 SV=1	dppD	P26905	3	11.3	36.681	335	0	1.1872	1.2629
Dipeptide-binding protein DppE	>sp|P26906|DPPE_BACSU Dipeptide-binding protein DppE OS=Bacillus subtilis (strain 168) GN=dppE PE=2 SV=4	dppE	P26906	20	42.9	61.818	543	0	1.1498	1.0107
General stress protein 20U	>sp|P80879|G20U_BACSU General stress protein 20U OS=Bacillus subtilis (strain 168) GN=dps PE=1 SV=3	dps	P80879	8	69	16.594	145	0	1.1211	0.91203
Phosphopentomutase	>sp|P46353|DEOB_BACSU Phosphopentomutase OS=Bacillus subtilis (strain 168) GN=drm PE=3 SV=3	drm	P46353	13	52.5	44.018	394	0	0.8433	0.95824
Probable D-serine dehydratase	>sp|P54555|SDHD_BACSU Probable D-serine dehydratase OS=Bacillus subtilis (strain 168) GN=dsdA PE=3 SV=2	dsdA	P54555	12	39.3	49.731	448	0	1.0246	0.79521
Probable tRNA-dihydrouridine synthase 1	>sp|P37567|DUS1_BACSU Probable tRNA-dihydrouridine synthase 1 OS=Bacillus subtilis (strain 168) GN=dus1 PE=3 SV=1	dus1	P37567	10	30	37.066	333	0	0.95428	0.71663
Probable tRNA-dihydrouridine synthase 2	>sp|O31546|DUS2_BACSU Probable tRNA-dihydrouridine synthase 2 OS=Bacillus subtilis (strain 168) GN=dus2 PE=3 SV=1	dus2	O31546	12	58.5	36.99	325	0	0.99067	0.98441
1-deoxy-D-xylulose 5-phosphate reductoisomerase	>sp|O31753|DXR_BACSU 1-deoxy-D-xylulose 5-phosphate reductoisomerase OS=Bacillus subtilis (strain 168) GN=dxr PE=3 SV=2	dxr	O31753	17	66.6	42.537	383	0	0.93261	0.9456
1-deoxy-D-xylulose-5-phosphate synthase	>sp|P54523|DXS_BACSU 1-deoxy-D-xylulose-5-phosphate synthase OS=Bacillus subtilis (strain 168) GN=dxs PE=3 SV=1	dxs	P54523	18	35.9	69.558	633	0	0.94756	1.0261
Energy-coupling factor transporter ATP-binding protein EcfA1	>sp|P40735|ECFA1_BACSU Energy-coupling factor transporter ATP-binding protein EcfA1 OS=Bacillus subtilis (strain 168) GN=ecfA PE=3 SV=3	ecfA	P40735	7	31.3	31.458	281	0	0.8999	1.0228
Energy-coupling factor transporter ATP-binding protein EcfA2	>sp|P70970|ECFA2_BACSU Energy-coupling factor transporter ATP-binding protein EcfA2 OS=Bacillus subtilis (strain 168) GN=ecfAB PE=3 SV=1	ecfAB	P70970	9	44.2	30.578	276	0	0.85235	1.0178
Energy-coupling factor transporter transmembrane protein EcfT	>sp|P70972|ECFT_BACSU Energy-coupling factor transporter transmembrane protein EcfT OS=Bacillus subtilis (strain 168) GN=ecfT PE=1 SV=3	ecfT	P70972	4	23	29.784	265	0	0.60799	0.74494
ABC-type transporter ATP-binding protein EcsA	>sp|P55339|ECSA_BACSU ABC-type transporter ATP-binding protein EcsA OS=Bacillus subtilis (strain 168) GN=ecsA PE=1 SV=1	ecsA	P55339	5	28.7	27.722	247	0	1.0645	0.92571
Protein EcsB	>sp|P55340|ECSB_BACSU Protein EcsB OS=Bacillus subtilis (strain 168) GN=ecsB PE=4 SV=1	ecsB	P55340	3	6.6	47.299	408	0	0.93245	1.0052
Protein EcsC	>sp|P55341|ECSC_BACSU Protein EcsC OS=Bacillus subtilis (strain 168) GN=ecsC PE=4 SV=1	ecsC	P55341	4	22.9	26.712	236	0	1.0317	1.5327
Probable iron uptake system component EfeM	>sp|P39596|EFEM_BACSU Probable iron uptake system component EfeM OS=Bacillus subtilis (strain 168) GN=efeM PE=1 SV=1	efeM	P39596	18	48.6	42.795	385	0	0.66815	0.85826
Probable deferrochelatase/peroxidase EfeN	>sp|P39597|EFEN_BACSU Probable deferrochelatase/peroxidase EfeN OS=Bacillus subtilis (strain 168) GN=efeN PE=1 SV=1	efeN	P39597	15	51.9	45.692	416	0	1.0263	0.98674
Ferrous iron permease EfeU	>sp|P39595|EFEU_BACSU Ferrous iron permease EfeU OS=Bacillus subtilis (strain 168) GN=efeU PE=1 SV=2	efeU	P39595	5	15.8	52.387	481	0	1.039	1.0749
Elongation factor P	>sp|P49778|EFP_BACSU Elongation factor P OS=Bacillus subtilis (strain 168) GN=efp PE=3 SV=2	efp	P49778	7	60.5	20.468	185	0	0.87405	1.0707
Probable GTP-binding protein EngB	>sp|P38424|ENGB_BACSU Probable GTP-binding protein EngB OS=Bacillus subtilis (strain 168) GN=engB PE=1 SV=1	engB	P38424	9	67.7	22.026	195	0	0.9656	0.88209
Enolase	>sp|P37869|ENO_BACSU Enolase OS=Bacillus subtilis (strain 168) GN=eno PE=1 SV=4	eno	P37869	19	54.4	46.581	430	0	0.93733	0.85279
Minor extracellular protease epr	>sp|P16396|SUBE_BACSU Minor extracellular protease Epr OS=Bacillus subtilis (strain 168) GN=epr PE=2 SV=1	epr	P16396	9	21.4	69.695	645	0	0.86577	0.67104
Probable polysaccharide biosynthesis protein EpsC	>sp|P71052|EPSC_BACSU Probable polysaccharide biosynthesis protein EpsC OS=Bacillus subtilis (strain 168) GN=epsC PE=3 SV=1	epsC	P71052	4	11.2	66.266	598	0	0.9048	0.70843
Putative glycosyltransferase EpsD	>sp|P71053|EPSD_BACSU Putative glycosyltransferase EpsD OS=Bacillus subtilis (strain 168) GN=epsD PE=2 SV=1	epsD	P71053	4	15.7	43.571	381	0	0.92055	0.88435
Putative glycosyltransferase EpsE	>sp|P71054|EPSE_BACSU Putative glycosyltransferase EpsE OS=Bacillus subtilis (strain 168) GN=epsE PE=2 SV=2	epsE	P71054	6	33.1	32.147	278	0.00042283	1.0567	0.95162
Putative glycosyltransferase EpsH	>sp|P71057|EPSH_BACSU Putative glycosyltransferase EpsH OS=Bacillus subtilis (strain 168) GN=epsH PE=2 SV=1	epsH	P71057	5	19.5	39.809	344	0	0.93447	0.75392
Putative pyruvyl transferase EpsI	>sp|P71058|EPSI_BACSU Putative pyruvyl transferase EpsI OS=Bacillus subtilis (strain 168) GN=epsI PE=2 SV=1	epsI	P71058	10	45.8	41.508	358	0	0.84536	0.84691
Uncharacterized membrane protein EpsK	>sp|P71060|EPSK_BACSU Uncharacterized membrane protein EpsK OS=Bacillus subtilis (strain 168) GN=epsK PE=2 SV=2	epsK	P71060	1	1.6	55.054	505	0	1.002	0.75086
Putative acetyltransferase EpsM	>sp|P71063|EPSM_BACSU Putative acetyltransferase EpsM OS=Bacillus subtilis (strain 168) GN=epsM PE=2 SV=1	epsM	P71063	3	17.1	22.483	216	0	0.92881	0.79395
Putative pyridoxal phosphate-dependent aminotransferase EpsN	>sp|Q795J3|EPSN_BACSU Putative pyridoxal phosphate-dependent aminotransferase EpsN OS=Bacillus subtilis (strain 168) GN=epsN PE=2 SV=1	epsN	Q795J3	6	28.1	42.923	388	0	0.94595	1.0284
Putative pyruvyl transferase EpsO	>sp|P71065|EPSO_BACSU Putative pyruvyl transferase EpsO OS=Bacillus subtilis (strain 168) GN=epsO PE=2 SV=1	epsO	P71065	6	19.6	37.274	322	0	1.1132	1.2239
GTPase Era	>sp|P42182|ERA_BACSU GTPase Era OS=Bacillus subtilis (strain 168) GN=era PE=1 SV=1	era	P42182	13	51.8	34.074	301	0	0.99862	0.952
Carboxylesterase	>sp|O32232|EST_BACSU Carboxylesterase OS=Bacillus subtilis (strain 168) GN=est PE=3 SV=2	est	O32232	9	45.9	28.193	246	0	0.80412	1.2129
Lipase EstA	>sp|P37957|ESTA_BACSU Lipase EstA OS=Bacillus subtilis (strain 168) GN=estA PE=1 SV=2	estA	P37957	8	43.4	22.791	212	0	1.3631	0.98931
Extracellular esterase EstB	>sp|Q79F14|ESTB_BACSU Extracellular esterase EstB OS=Bacillus subtilis (strain 168) GN=estB PE=1 SV=1	estB	Q79F14	6	42.4	22.362	210	0	0.90252	1.1177
Electron transfer flavoprotein subunit alpha	>sp|P94551|ETFA_BACSU Electron transfer flavoprotein subunit alpha OS=Bacillus subtilis (strain 168) GN=etfA PE=3 SV=1	etfA	P94551	5	19.4	34.541	325	0	0.98101	0.80418
Electron transfer flavoprotein subunit beta	>sp|P94550|ETFB_BACSU Electron transfer flavoprotein subunit beta OS=Bacillus subtilis (strain 168) GN=etfB PE=3 SV=1	etfB	P94550	10	47.9	28.517	257	0	1.1607	0.93481
Exodeoxyribonuclease	>sp|P37454|EXOA_BACSU Exodeoxyribonuclease OS=Bacillus subtilis (strain 168) GN=exoA PE=1 SV=1	exoA	P37454	5	28.6	29.252	252	0	1.0943	0.87151
Nucleotide-binding protein ExpZ	>sp|P39115|EXPZ_BACSU Nucleotide-binding protein ExpZ OS=Bacillus subtilis (strain 168) GN=expZ PE=3 SV=2	expZ	P39115	15	38.9	62.738	547	0	1.0531	1.022
Probable HTH-type transcriptional repressor ExuR	>sp|Q9JMQ1|EXUR_BACSU Probable HTH-type transcriptional repressor ExuR OS=Bacillus subtilis (strain 168) GN=exuR PE=2 SV=1	exuR	Q9JMQ1	6	28.8	37.38	333	0	0.8735	0.93614
Septation ring formation regulator EzrA	>sp|O34894|EZRA_BACSU Septation ring formation regulator EzrA OS=Bacillus subtilis (strain 168) GN=ezrA PE=1 SV=1	ezrA	O34894	27	63.5	64.995	562	0	0.93791	0.85916
Malonyl CoA-acyl carrier protein transacylase	>sp|P71019|FABD_BACSU Malonyl CoA-acyl carrier protein transacylase OS=Bacillus subtilis (strain 168) GN=fabD PE=3 SV=2	fabD	P71019	15	76.7	34.035	317	0	0.98389	0.86034
3-oxoacyl-[acyl-carrier-protein] synthase 2	>sp|O34340|FABF_BACSU 3-oxoacyl-[acyl-carrier-protein] synthase 2 OS=Bacillus subtilis (strain 168) GN=fabF PE=3 SV=1	fabF	O34340	15	62.2	44.004	413	0	1.0889	1.1821
3-oxoacyl-[acyl-carrier-protein] reductase FabG	>sp|P51831|FABG_BACSU 3-oxoacyl-[acyl-carrier-protein] reductase FabG OS=Bacillus subtilis (strain 168) GN=fabG PE=3 SV=3	fabG	P51831	11	63	26.282	246	0	NaN	NaN
3-oxoacyl-[acyl-carrier-protein] synthase 3 protein 1	>sp|O34746|FABH1_BACSU 3-oxoacyl-[acyl-carrier-protein] synthase 3 protein 1 OS=Bacillus subtilis (strain 168) GN=fabHA PE=2 SV=1	fabHA	O34746	8	30.1	33.731	312	0	0.91158	0.99636
3-oxoacyl-[acyl-carrier-protein] synthase 3 protein 2	>sp|O07600|FABH2_BACSU 3-oxoacyl-[acyl-carrier-protein] synthase 3 protein 2 OS=Bacillus subtilis (strain 168) GN=fabHB PE=2 SV=1	fabHB	O07600	5	19.7	35.424	325	0	1.0729	1.0421
Enoyl-[acyl-carrier-protein] reductase [NADH] FabI	>sp|P54616|FABI_BACSU Enoyl-[acyl-carrier-protein] reductase [NADH] FabI OS=Bacillus subtilis (strain 168) GN=fabI PE=1 SV=2	fabI	P54616	11	81.4	27.873	258	0	1.0403	1.0671
Enoyl-[acyl-carrier-protein] reductase [NADPH] FabL	>sp|P71079|FABL_BACSU Enoyl-[acyl-carrier-protein] reductase [NADPH] FabL OS=Bacillus subtilis (strain 168) GN=fabL PE=1 SV=1	fabL	P71079	12	75.6	27.178	250	0	1.0868	1.0628
3-hydroxyacyl-[acyl-carrier-protein] dehydratase FabZ	>sp|P94584|FABZ_BACSU 3-hydroxyacyl-[acyl-carrier-protein] dehydratase FabZ OS=Bacillus subtilis (strain 168) GN=fabZ PE=3 SV=2	fabZ	P94584	5	50.4	15.74	141	0	0.93675	0.88312
Probable enoyl-CoA hydratase	>sp|P94549|FADB_BACSU Probable enoyl-CoA hydratase OS=Bacillus subtilis (strain 168) GN=fadB PE=2 SV=1	fadB	P94549	8	31.4	27.553	258	0	0.96586	0.97489
Probable acyl-CoA dehydrogenase	>sp|O32176|FADE_BACSU Probable acyl-CoA dehydrogenase OS=Bacillus subtilis (strain 168) GN=fadE PE=2 SV=1	fadE	O32176	19	42.3	65.335	594	0	1.0445	0.94582
Uncharacterized protein FadF	>sp|P45866|FADF_BACSU Uncharacterized protein FadF OS=Bacillus subtilis (strain 168) GN=fadF PE=2 SV=1	fadF	P45866	2	3.8	79.186	705	0.00042194	0.99121	0.98739
Uncharacterized protein FadG	>sp|O34320|FADG_BACSU Uncharacterized protein FadG OS=Bacillus subtilis (strain 168) GN=fadG PE=2 SV=2	fadG	O34320	5	13.5	64.006	576	0	1.0432	0.81337
Probable 2,4-dienoyl-CoA reductase	>sp|O34717|FADH_BACSU Probable 2,4-dienoyl-CoA reductase OS=Bacillus subtilis (strain 168) GN=fadH PE=2 SV=1	fadH	O34717	5	39.4	27.126	254	0	1.106	1.0557
Probable 3-hydroxyacyl-CoA dehydrogenase	>sp|O32178|FADN_BACSU Probable 3-hydroxyacyl-CoA dehydrogenase OS=Bacillus subtilis (strain 168) GN=fadN PE=2 SV=2	fadN	O32178	20	35.1	87.084	789	0	0.90357	1.0492
Fatty acid metabolism regulator protein	>sp|P94548|FADR_BACSU Fatty acid metabolism regulator protein OS=Bacillus subtilis (strain 168) GN=fadR PE=1 SV=1	fadR	P94548	8	61.3	21.978	194	0	0.98731	0.99032
Transcription factor FapR	>sp|O34835|FAPR_BACSU Transcription factor FapR OS=Bacillus subtilis (strain 168) GN=fapR PE=1 SV=1	fapR	O34835	2	17	21.4	188	0	0.98784	1.0293
Probable fructose-bisphosphate aldolase	>sp|P13243|ALF_BACSU Probable fructose-bisphosphate aldolase OS=Bacillus subtilis (strain 168) GN=fbaA PE=1 SV=2	fbaA	P13243	23	97.2	30.4	285	0	0.76773	0.80586
Fructose-1,6-bisphosphatase class 3	>sp|Q45597|F16PC_BACSU Fructose-1,6-bisphosphatase class 3 OS=Bacillus subtilis (strain 168) GN=fbp PE=1 SV=2	fbp	Q45597	20	36	74.492	641	0	0.88873	0.9245
Protein FdhD homolog	>sp|P39756|FDHD_BACSU Protein FdhD homolog OS=Bacillus subtilis (strain 168) GN=fdhD PE=3 SV=1	fdhD	P39756	5	27.9	29.289	262	0	1.0083	1
Ferredoxin	>sp|P50727|FER_BACSU Ferredoxin OS=Bacillus subtilis (strain 168) GN=fer PE=1 SV=2	fer	P50727	3	48.8	8.8698	82	0	1.0686	0.99825
Iron-uptake system-binding protein	>sp|P40409|FEUA_BACSU Iron-uptake system-binding protein OS=Bacillus subtilis (strain 168) GN=feuA PE=1 SV=1	feuA	P40409	14	53	35.108	317	0	1.2485	1.0115
Signal recognition particle protein	>sp|P37105|SRP54_BACSU Signal recognition particle protein OS=Bacillus subtilis (strain 168) GN=ffh PE=1 SV=1	ffh	P37105	18	58.3	49.54	446	0	1.0382	1.0309
Iron(3+)-hydroxamate import ATP-binding protein FhuC	>sp|P49938|FHUC_BACSU Iron(3+)-hydroxamate import ATP-binding protein FhuC OS=Bacillus subtilis (strain 168) GN=fhuC PE=3 SV=1	fhuC	P49938	2	9.7	29.954	269	0	1.0026	1.0824
Iron(3+)-hydroxamate-binding protein FhuD	>sp|P37580|FHUD_BACSU Iron(3+)-hydroxamate-binding protein FhuD OS=Bacillus subtilis (strain 168) GN=fhuD PE=1 SV=1	fhuD	P37580	12	44.1	34.426	315	0	0.9558	0.96907
Flagellar basal body rod protein FlgB	>sp|P24500|FLGB_BACSU Flagellar basal body rod protein FlgB OS=Bacillus subtilis (strain 168) GN=flgB PE=1 SV=1	flgB	P24500	1	11.6	14.443	129	0	0.92954	1.0124
Flagellar basal-body rod protein FlgG	>sp|P23446|FLGG_BACSU Flagellar basal-body rod protein FlgG OS=Bacillus subtilis (strain 168) GN=flgG PE=3 SV=2	flgG	P23446	11	56.8	27.455	264	0	0.96925	1.0303
Flagellar hook-associated protein 1	>sp|P39810|FLGK_BACSU Flagellar hook-associated protein 1 OS=Bacillus subtilis (strain 168) GN=flgK PE=3 SV=2	flgK	P39810	11	30.2	54.355	507	0	0.98212	0.93273
Flagellar hook-associated protein 3	>sp|P96501|FLGL_BACSU Flagellar hook-associated protein 3 OS=Bacillus subtilis (strain 168) GN=flgL PE=3 SV=1	flgL	P96501	4	23.5	32.759	298	0	1.0056	0.92037
Flagellar biosynthesis protein FlhA	>sp|P35620|FLHA_BACSU Flagellar biosynthesis protein FlhA OS=Bacillus subtilis (strain 168) GN=flhA PE=1 SV=2	flhA	P35620	7	19.9	73.976	677	0	1.0437	0.95861
Flagellar biosynthetic protein FlhB	>sp|P35538|FLHB_BACSU Flagellar biosynthetic protein FlhB OS=Bacillus subtilis (strain 168) GN=flhB PE=3 SV=2	flhB	P35538	4	11.9	41.096	360	0	0.9696	0.89176
Flagellar biosynthesis protein FlhF	>sp|Q01960|FLHF_BACSU Flagellar biosynthesis protein FlhF OS=Bacillus subtilis (strain 168) GN=flhF PE=1 SV=1	flhF	Q01960	8	27.3	41.149	366	0	0.92132	1.0006
Flagellar hook-basal body complex protein FlhO	>sp|P39752|FLHO_BACSU Flagellar hook-basal body complex protein FlhO OS=Bacillus subtilis (strain 168) GN=flhO PE=3 SV=2	flhO	P39752	4	28.9	29.43	270	0	0.78798	1.0708
Flagellar hook-associated protein 2	>sp|P39738|FLID_BACSU Flagellar hook-associated protein 2 OS=Bacillus subtilis (strain 168) GN=fliD PE=3 SV=2	fliD	P39738	16	50.6	54.505	498	0	1.0251	1.0261
Flagellar M-ring protein	>sp|P23447|FLIF_BACSU Flagellar M-ring protein OS=Bacillus subtilis (strain 168) GN=fliF PE=3 SV=2	fliF	P23447	24	55.8	59.3	536	0	0.89908	0.97273
Flagellar motor switch protein FliG	>sp|P23448|FLIG_BACSU Flagellar motor switch protein FliG OS=Bacillus subtilis (strain 168) GN=fliG PE=3 SV=1	fliG	P23448	8	35.5	38.191	338	0	1.0194	1.017
Probable flagellar assembly protein FliH	>sp|P23449|FLIH_BACSU Probable flagellar assembly protein FliH OS=Bacillus subtilis (strain 168) GN=fliH PE=3 SV=2	fliH	P23449	5	29.3	23.773	208	0	1.023	1.0068
Flagellum-specific ATP synthase	>sp|P23445|FLII_BACSU Flagellum-specific ATP synthase OS=Bacillus subtilis (strain 168) GN=fliI PE=3 SV=2	fliI	P23445	4	15.5	47.337	438	0	0.95008	0.98972
Probable flagellar hook-length control protein	>sp|P23451|FLIK_BACSU Probable flagellar hook-length control protein OS=Bacillus subtilis (strain 168) GN=fliK PE=3 SV=2	fliK	P23451	6	16.6	53.532	487	0	1.0278	0.99626
Flagellar protein FliL	>sp|P23452|FLIL_BACSU Flagellar protein FliL OS=Bacillus subtilis (strain 168) GN=fliL PE=3 SV=1	fliL	P23452	5	47.9	15.594	140	0	1.0464	1.0464
Flagellar motor switch protein FliM	>sp|P23453|FLIM_BACSU Flagellar motor switch protein FliM OS=Bacillus subtilis (strain 168) GN=fliM PE=1 SV=1	fliM	P23453	7	26.2	37.529	332	0	1.1054	0.98337
Flagellar biosynthetic protein FliP	>sp|P35528|FLIP_BACSU Flagellar biosynthetic protein FliP OS=Bacillus subtilis (strain 168) GN=fliP PE=3 SV=1	fliP	P35528	3	13.1	24.856	221	0	0.99734	1.0759
Flagellar protein FliS	>sp|P39739|FLIS_BACSU Flagellar protein FliS OS=Bacillus subtilis (strain 168) GN=fliS PE=1 SV=1	fliS	P39739	1	12.8	15.131	133	0	1.208	1.3407
Flagellar protein FliT	>sp|P39740|FLIT_BACSU Flagellar protein FliT OS=Bacillus subtilis (strain 168) GN=fliT PE=3 SV=1	fliT	P39740	5	65.5	13.536	113	0	1.0478	0.95426
Flagellar assembly factor FliW	>sp|P96503|FLIW_BACSU Flagellar assembly factor FliW OS=Bacillus subtilis (strain 168) GN=fliW PE=1 SV=1	fliW	P96503	4	36.4	16.169	143	0	1.0277	0.98332
Flagellar motor switch phosphatase FliY	>sp|P24073|FLIY_BACSU Flagellar motor switch phosphatase FliY OS=Bacillus subtilis (strain 168) GN=fliY PE=3 SV=2	fliY	P24073	8	28.8	41.052	378	0	0.90304	0.88221
Flagellar biosynthetic protein FliZ	>sp|P35536|FLIZ_BACSU Flagellar biosynthetic protein FliZ OS=Bacillus subtilis (strain 168) GN=fliZ PE=4 SV=1	fliZ	P35536	1	10.5	24.87	219	0	1.0219	1.0444
Riboflavin transporter FmnP	>sp|P50726|FMNP_BACSU Riboflavin transporter FmnP OS=Bacillus subtilis (strain 168) GN=fmnP PE=1 SV=1	fmnP	P50726	1	7.4	20.553	190	0	0.84664	0.93395
Methionyl-tRNA formyltransferase	>sp|P94463|FMT_BACSU Methionyl-tRNA formyltransferase OS=Bacillus subtilis (strain 168) GN=fmt PE=3 SV=2	fmt	P94463	15	65.3	34.634	317	0	0.94719	0.89045
Isopentenyl-diphosphate delta-isomerase	>sp|P50740|IDI2_BACSU Isopentenyl-diphosphate delta-isomerase OS=Bacillus subtilis (strain 168) GN=fni PE=1 SV=2	fni	P50740	11	56.2	37.22	349	0	0.98957	0.98045
Dihydroneopterin aldolase	>sp|P28823|FOLB_BACSU Dihydroneopterin aldolase OS=Bacillus subtilis (strain 168) GN=folB PE=3 SV=1	folB	P28823	9	91.7	13.516	120	0	1.1377	0.94184
Folylpolyglutamate synthase	>sp|Q05865|FOLC_BACSU Folylpolyglutamate synthase OS=Bacillus subtilis (strain 168) GN=folC PE=3 SV=2	folC	Q05865	6	23.5	48.164	430	0	1.0946	2.1991
Bifunctional protein FolD;Methylenetetrahydrofolate dehydrogenase;Methenyltetrahydrofolate cyclohydrolase	>sp|P54382|FOLD_BACSU Bifunctional protein FolD OS=Bacillus subtilis (strain 168) GN=folD PE=3 SV=1	folD	P54382	19	77.4	30.685	283	0	0.67507	1.252
GTP cyclohydrolase 1	>sp|P19465|GCH1_BACSU GTP cyclohydrolase 1 OS=Bacillus subtilis (strain 168) GN=folE PE=1 SV=1	folE	P19465	8	65.3	21.219	190	0	1.044	1.0587
GTP cyclohydrolase FolE2	>sp|P94398|GCH4_BACSU GTP cyclohydrolase FolE2 OS=Bacillus subtilis (strain 168) GN=folE2 PE=1 SV=2	folE2	P94398	11	46.7	34.564	304	0	1.0079	1.053
2-amino-4-hydroxy-6-hydroxymethyldihydropteridine pyrophosphokinase	>sp|P29252|HPPK_BACSU 2-amino-4-hydroxy-6-hydroxymethyldihydropteridine pyrophosphokinase OS=Bacillus subtilis (strain 168) GN=folK PE=3 SV=2	folK	P29252	2	16.2	19.058	167	0	1.0387	0.89867
Metallothiol transferase FosB	>sp|O31817|FOSB_BACSU Metallothiol transferase FosB OS=Bacillus subtilis (strain 168) GN=fosB PE=1 SV=1	fosB	O31817	4	38.9	17.172	144	0	0.95598	0.77834
Fructosamine deglycase FrlB	>sp|O32157|FRLB_BACSU Fructosamine deglycase FrlB OS=Bacillus subtilis (strain 168) GN=frlB PE=1 SV=1	frlB	O32157	10	42.1	36.875	328	0	1.0707	1.0151
Fructosamine kinase FrlD	>sp|O32153|FRLD_BACSU Fructosamine kinase FrlD OS=Bacillus subtilis (strain 168) GN=frlD PE=1 SV=1	frlD	O32153	4	28.2	30.985	284	0	1.1006	1.0348
Ribosome-recycling factor	>sp|P81101|RRF_BACSU Ribosome-recycling factor OS=Bacillus subtilis (strain 168) GN=frr PE=1 SV=2	frr	P81101	8	75.7	20.767	185	0	0.96908	0.89364
PTS system fructose-specific EIIABC component;Fructose-specific phosphotransferase enzyme IIA component;Fructose-specific phosphotransferase enzyme IIB component;Fructose permease IIC component	>sp|P71012|PTF3A_BACSU PTS system fructose-specific EIIABC component OS=Bacillus subtilis (strain 168) GN=fruA PE=1 SV=2	fruA	P71012	15	32.6	67.183	635	0	0.99151	0.76555
1-phosphofructokinase	>sp|O31714|K1PF_BACSU 1-phosphofructokinase OS=Bacillus subtilis (strain 168) GN=fruK PE=3 SV=1	fruK	O31714	8	45.2	32.791	303	0	1.0202	0.97928
Uncharacterized HTH-type transcriptional regulator FruR	>sp|O31713|FRUR_BACSU Uncharacterized HTH-type transcriptional regulator FruR OS=Bacillus subtilis (strain 168) GN=fruR PE=4 SV=1	fruR	O31713	2	10.4	27.817	251	0	0.51803	1.3162
Cell division protein FtsA	>sp|P28264|FTSA_BACSU Cell division protein FtsA OS=Bacillus subtilis (strain 168) GN=ftsA PE=1 SV=2	ftsA	P28264	14	48.6	48.191	440	0	1.1305	1.0809
Cell division ATP-binding protein FtsE	>sp|O34814|FTSE_BACSU Cell division ATP-binding protein FtsE OS=Bacillus subtilis (strain 168) GN=ftsE PE=1 SV=1	ftsE	O34814	9	49.6	25.619	228	0	0.77443	0.60392
ATP-dependent zinc metalloprotease FtsH	>sp|P37476|FTSH_BACSU ATP-dependent zinc metalloprotease FtsH OS=Bacillus subtilis (strain 168) GN=ftsH PE=1 SV=1	ftsH	P37476	25	38.9	70.936	637	0	1.1248	0.93495
Cell division protein FtsL	>sp|Q07867|FTSL_BACSU Cell division protein FtsL OS=Bacillus subtilis (strain 168) GN=ftsL PE=1 SV=1	ftsL	Q07867	5	32.5	13.073	117	0	NaN	NaN
Lipid II flippase FtsW	>sp|O07639|FTSW_BACSU Lipid II flippase FtsW OS=Bacillus subtilis (strain 168) GN=ftsW PE=1 SV=1	ftsW	O07639	2	7.7	43.731	403	0.00612	1.0027	1.1202
Cell division protein FtsX	>sp|O34876|FTSX_BACSU Cell division protein FtsX OS=Bacillus subtilis (strain 168) GN=ftsX PE=1 SV=1	ftsX	O34876	9	28.4	33.099	296	0	1.0265	0.87959
Signal recognition particle receptor FtsY	>sp|P51835|FTSY_BACSU Signal recognition particle receptor FtsY OS=Bacillus subtilis (strain 168) GN=ftsY PE=1 SV=2	ftsY	P51835	8	29.8	36.342	329	0	1.4894	1.2265
Cell division protein FtsZ	>sp|P17865|FTSZ_BACSU Cell division protein FtsZ OS=Bacillus subtilis (strain 168) GN=ftsZ PE=1 SV=3	ftsZ	P17865	17	57.9	40.394	382	0	0.66162	0.52151
Fumarate hydratase class II	>sp|P07343|FUMC_BACSU Fumarate hydratase class II OS=Bacillus subtilis (strain 168) GN=fumC PE=3 SV=2	fumC	P07343	25	74.7	50.531	462	0	0.80763	0.88905
Ferric uptake regulation protein	>sp|P54574|FUR_BACSU Ferric uptake regulation protein OS=Bacillus subtilis (strain 168) GN=fur PE=1 SV=2	fur	P54574	5	45	17.428	149	0	0.89277	0.90638
Elongation factor G	>sp|P80868|EFG_BACSU Elongation factor G OS=Bacillus subtilis (strain 168) GN=fusA PE=1 SV=3	fusA	P80868	28	57.5	76.616	692	0	0.99656	1.0747
Succinate-semialdehyde dehydrogenase [NADP(+)]	>sp|P94428|GABD_BACSU Succinate-semialdehyde dehydrogenase [NADP(+)] OS=Bacillus subtilis (strain 168) GN=gabD PE=1 SV=1	gabD	P94428	18	47.4	50.261	462	0	0.99504	1.0902
GABA permease	>sp|P46349|GABP_BACSU GABA permease OS=Bacillus subtilis (strain 168) GN=gabP PE=2 SV=3	gabP	P46349	2	5.1	51.084	469	0.0037083	0.91715	1.0987
UDP-glucose 4-epimerase	>sp|P55180|GALE_BACSU UDP-glucose 4-epimerase OS=Bacillus subtilis (strain 168) GN=galE PE=3 SV=1	galE	P55180	10	52.2	37.008	339	0	1.1101	0.89627
Galactokinase	>sp|P39574|GAL1_BACSU Galactokinase OS=Bacillus subtilis (strain 168) GN=galK PE=3 SV=1	galK	P39574	10	35.9	43.521	390	0	1.0436	1.0152
Aldose 1-epimerase	>sp|P39840|GALM_BACSU Aldose 1-epimerase OS=Bacillus subtilis (strain 168) GN=galM PE=1 SV=2	galM	P39840	11	45.2	37.228	325	0	0.94347	1.0264
Galactose-1-phosphate uridylyltransferase	>sp|P39575|GALT_BACSU Galactose-1-phosphate uridylyltransferase OS=Bacillus subtilis (strain 168) GN=galT PE=3 SV=2	galT	P39575	12	36.3	58.591	513	0	1.1885	1.0072
Probable glucosamine-6-phosphate deaminase 2	>sp|O31458|GAMA_BACSU Probable glucosamine-6-phosphate deaminase 2 OS=Bacillus subtilis (strain 168) GN=gamA PE=3 SV=1	gamA	O31458	7	36.1	27.289	249	0	1.3216	1.0757
Putative PTS system glucosamine-specific EIICBA component;Glucosamine permease IIC component;Glucosamine-specific phosphotransferase enzyme IIB component;Glucosamine-specific phosphotransferase enzyme IIA component	>sp|P39816|PTW3C_BACSU Putative PTS system glucosamine-specific EIICBA component OS=Bacillus subtilis (strain 168) GN=gamP PE=3 SV=2	gamP	P39816	11	28.8	68.144	631	0	1.1092	1.0659
Beta-galactosidase GanA	>sp|O07012|BGAL2_BACSU Beta-galactosidase GanA OS=Bacillus subtilis (strain 168) GN=ganA PE=1 SV=2	ganA	O07012	6	10.1	77.498	672	0	0.95185	1.0325
HTH-type transcriptional regulator GanR	>sp|O07008|GANR_BACSU HTH-type transcriptional regulator GanR OS=Bacillus subtilis (strain 168) GN=ganR PE=4 SV=1	ganR	O07008	11	38.2	37.461	330	0	1.1842	1.0305
Glyceraldehyde-3-phosphate dehydrogenase 1	>sp|P09124|G3P1_BACSU Glyceraldehyde-3-phosphate dehydrogenase 1 OS=Bacillus subtilis (strain 168) GN=gapA PE=1 SV=2	gapA	P09124	22	83.6	35.832	335	0	0.92168	1.0326
Glyceraldehyde-3-phosphate dehydrogenase 2	>sp|O34425|G3P2_BACSU Glyceraldehyde-3-phosphate dehydrogenase 2 OS=Bacillus subtilis (strain 168) GN=gapB PE=1 SV=1	gapB	O34425	2	6.8	37.476	340	0	1.0634	1.675
Glutamyl-tRNA(Gln) amidotransferase subunit A	>sp|O06491|GATA_BACSU Glutamyl-tRNA(Gln) amidotransferase subunit A OS=Bacillus subtilis (strain 168) GN=gatA PE=3 SV=3	gatA	O06491	19	52.8	52.663	485	0	1.2038	0.81821
Aspartyl/glutamyl-tRNA(Asn/Gln) amidotransferase subunit B	>sp|O30509|GATB_BACSU Aspartyl/glutamyl-tRNA(Asn/Gln) amidotransferase subunit B OS=Bacillus subtilis (strain 168) GN=gatB PE=1 SV=2	gatB	O30509	25	70.2	53.552	476	0	NaN	NaN
Glutamyl-tRNA(Gln) amidotransferase subunit C	>sp|O06492|GATC_BACSU Glutamyl-tRNA(Gln) amidotransferase subunit C OS=Bacillus subtilis (strain 168) GN=gatC PE=3 SV=3	gatC	O06492	6	58.3	10.859	96	0	0.93965	0.93086
Betaine aldehyde dehydrogenase	>sp|P71016|BETB_BACSU Betaine aldehyde dehydrogenase OS=Bacillus subtilis (strain 168) GN=gbsA PE=1 SV=1	gbsA	P71016	15	41	53.665	490	0	0.96166	0.97129
Alcohol dehydrogenase	>sp|P71017-2|GBSB_BACSU Isoform Short of Alcohol dehydrogenase OS=Bacillus subtilis (strain 168) GN=gbsB;>sp|P71017|GBSB_BACSU Alcohol dehydrogenase OS=Bacillus subtilis (strain 168) GN=gbsB PE=1 SV=2	gbsB	P71017-2;P71017	NaN	36.1	42.386	393	0	0.9272	0.92792
Probable tRNA threonylcarbamoyladenosine biosynthesis protein Gcp	>sp|O05518|TSAD_BACSU tRNA N6-adenosine threonylcarbamoyltransferase OS=Bacillus subtilis (strain 168) GN=tsaD PE=1 SV=1	gcp	O05518	8	46	36.841	346	0	0.57214	1.1177
Glycine cleavage system H protein	>sp|O32174|GCSH_BACSU Glycine cleavage system H protein OS=Bacillus subtilis (strain 168) GN=gcvH PE=1 SV=1	gcvH	O32174	4	55.9	14.254	127	0	NaN	NaN
Probable glycine dehydrogenase [decarboxylating] subunit 1	>sp|P54376|GCSPA_BACSU Probable glycine dehydrogenase (decarboxylating) subunit 1 OS=Bacillus subtilis (strain 168) GN=gcvPA PE=3 SV=2	gcvPA	P54376	13	46.9	49.428	448	0	0.82522	0.98418
Probable glycine dehydrogenase [decarboxylating] subunit 2	>sp|P54377|GCSPB_BACSU Probable glycine dehydrogenase (decarboxylating) subunit 2 OS=Bacillus subtilis (strain 168) GN=gcvPB PE=3 SV=1	gcvPB	P54377	17	49.8	54.426	488	0	1.0434	1.0014
Aminomethyltransferase	>sp|P54378|GCST_BACSU Aminomethyltransferase OS=Bacillus subtilis (strain 168) GN=gcvT PE=1 SV=2	gcvT	P54378	16	65.5	39.807	362	0	0.74194	0.95598
Glucose 1-dehydrogenase	>sp|P12310|DHG_BACSU Glucose 1-dehydrogenase OS=Bacillus subtilis (strain 168) GN=gdh PE=2 SV=2	gdh	P12310	3	17.6	28.09	261	0	1.1398	1.1079
Spore germination protein GerM	>sp|P39072|GERM_BACSU Spore germination protein GerM OS=Bacillus subtilis (strain 168) GN=gerM PE=1 SV=2	gerM	P39072	7	26.5	39.572	366	0	0.90695	0.87137
Minor teichoic acid biosynthesis protein GgaA	>sp|P46917|GGAA_BACSU Minor teichoic acid biosynthesis protein GgaA OS=Bacillus subtilis (strain 168) GN=ggaA PE=3 SV=1	ggaA	P46917	15	38.6	53.148	446	0	NaN	NaN
Minor teichoic acid biosynthesis protein GgaB	>sp|P46918|GGAB_BACSU Minor teichoic acid biosynthesis protein GgaB OS=Bacillus subtilis (strain 168) GN=ggaB PE=3 SV=1	ggaB	P46918	36	47	107.15	900	0	NaN	NaN
Probable glycolate oxidase iron-sulfur subunit	>sp|P94534|GLCF_BACSU Probable glycolate oxidase iron-sulfur subunit OS=Bacillus subtilis (strain 168) GN=glcF PE=4 SV=1	glcF	P94534	2	6.1	49.205	444	0	0.8482	0.81732
Glucokinase	>sp|P54495|GLK_BACSU Glucokinase OS=Bacillus subtilis (strain 168) GN=glcK PE=1 SV=2	glcK	P54495	8	37.7	33.603	321	0	0.88295	0.94611
HTH-type transcriptional repressor GlcR	>sp|P94591|GLCR_BACSU HTH-type transcriptional repressor GlcR OS=Bacillus subtilis (strain 168) GN=glcR PE=1 SV=2	glcR	P94591	7	43.4	28.821	258	0	0.94079	0.9827
PtsGHI operon antiterminator	>sp|O31691|GLCT_BACSU PtsGHI operon antiterminator OS=Bacillus subtilis (strain 168) GN=glcT PE=1 SV=3	glcT	O31691	8	34.9	32.755	281	0	0.82812	0.99212
Glycogen biosynthesis protein GlgD	>sp|P39124|GLGD_BACSU Glycogen biosynthesis protein GlgD OS=Bacillus subtilis (strain 168) GN=glgD PE=2 SV=1	glgD	P39124	2	7	39.23	343	0.00042052	0.8778	0.68248
Phosphoglucosamine mutase	>sp|O34824|GLMM_BACSU Phosphoglucosamine mutase OS=Bacillus subtilis (strain 168) GN=glmM PE=1 SV=1	glmM	O34824	17	53.1	48.432	448	0	0.79701	1.0244
Glutamine--fructose-6-phosphate aminotransferase [isomerizing]	>sp|P0CI73|GLMS_BACSU Glutamine--fructose-6-phosphate aminotransferase [isomerizing] OS=Bacillus subtilis (strain 168) GN=glmS PE=3 SV=1	glmS	P0CI73	19	58.2	65.337	600	0	1.1613	0.97439
Bifunctional protein GlmU;UDP-N-acetylglucosamine pyrophosphorylase;Glucosamine-1-phosphate N-acetyltransferase	>sp|P14192|GLMU_BACSU Bifunctional protein GlmU OS=Bacillus subtilis (strain 168) GN=glmU PE=3 SV=1	glmU	P14192	17	46.5	49.61	456	0	1.065	0.90782
Glutamine synthetase	>sp|P12425|GLNA_BACSU Glutamine synthetase OS=Bacillus subtilis (strain 168) GN=glnA PE=1 SV=3	glnA	P12425	22	62.6	50.278	444	0	1.0008	0.90027
Sensor histidine kinase GlnK	>sp|P40758|GLNK_BACSU Sensor histidine kinase GlnK OS=Bacillus subtilis (strain 168) GN=glnK PE=1 SV=3	glnK	P40758	3	11.5	46.801	410	0.0012531	0.94308	0.95065
Transcriptional regulatory protein GlnL	>sp|P40759|GLNL_BACSU Transcriptional regulatory protein GlnL OS=Bacillus subtilis (strain 168) GN=glnL PE=3 SV=1	glnL	P40759	4	13.7	35.711	314	0	1.0073	1.1034
HTH-type transcriptional regulator GlnR	>sp|P37582|GLNR_BACSU HTH-type transcriptional regulator GlnR OS=Bacillus subtilis (strain 168) GN=glnR PE=1 SV=1	glnR	P37582	2	19.3	15.832	135	0	0.95355	0.98654
Aerobic glycerol-3-phosphate dehydrogenase	>sp|P18158|GLPD_BACSU Aerobic glycerol-3-phosphate dehydrogenase OS=Bacillus subtilis (strain 168) GN=glpD PE=2 SV=2	glpD	P18158	15	37.8	62.567	555	0	0.88929	1.1628
Glycerol kinase	>sp|P18157|GLPK_BACSU Glycerol kinase OS=Bacillus subtilis (strain 168) GN=glpK PE=1 SV=2	glpK	P18157	13	41.9	55.08	496	0	1.0068	1.0773
Glycerol uptake operon antiterminator regulatory protein	>sp|P30300|GLPP_BACSU Glycerol uptake operon antiterminator regulatory protein OS=Bacillus subtilis (strain 168) GN=glpP PE=4 SV=1	glpP	P30300	7	45.3	21.609	192	0	0.93114	0.90892
Glycerophosphoryl diester phosphodiesterase	>sp|P37965|GLPQ_BACSU Glycerophosphoryl diester phosphodiesterase OS=Bacillus subtilis (strain 168) GN=glpQ PE=3 SV=1	glpQ	P37965	13	59	32.959	293	0	1.0372	0.95863
Fructose-1,6-bisphosphatase class 2	>sp|Q03224|GLPX_BACSU Fructose-1,6-bisphosphatase class 2 OS=Bacillus subtilis (strain 168) GN=glpX PE=1 SV=1	glpX	Q03224	17	58.9	33.951	321	0	0.94631	0.95383
Glutamate synthase [NADPH] large chain	>sp|P39812|GLTA_BACSU Glutamate synthase [NADPH] large chain OS=Bacillus subtilis (strain 168) GN=gltA PE=2 SV=3	gltA	P39812	64	57.8	168.77	1520	0	0.91442	0.95581
Glutamate synthase [NADPH] small chain	>sp|O34399|GLTB_BACSU Glutamate synthase [NADPH] small chain OS=Bacillus subtilis (strain 168) GN=gltB PE=2 SV=2	gltB	O34399	23	57.8	54.862	493	0	0.89446	1.1221
HTH-type transcriptional regulator GltC	>sp|P20668|GLTC_BACSU HTH-type transcriptional regulator GltC OS=Bacillus subtilis (strain 168) GN=gltC PE=1 SV=3	gltC	P20668	9	44.3	34.047	300	0	1.0143	1.0057
Proton glutamate symport protein	>sp|P39817|GLTP_BACSU Proton glutamate symport protein OS=Bacillus subtilis (strain 168) GN=gltP PE=3 SV=1	gltP	P39817	1	2.7	44.614	414	0.00042105	0.9323	1.2696
HTH-type transcriptional regulator GltR	>sp|P94501|GLTR_BACSU HTH-type transcriptional regulator GltR OS=Bacillus subtilis (strain 168) GN=gltR PE=1 SV=3	gltR	P94501	3	12.8	32.956	296	0	1.0807	0.97228
Proton/sodium-glutamate symport protein	>sp|O07605|GLTT_BACSU Proton/sodium-glutamate symport protein OS=Bacillus subtilis (strain 168) GN=gltT PE=3 SV=1	gltT	O07605	6	16.3	45.919	429	0	1.1172	1.0309
Glutamate--tRNA ligase	>sp|P22250|SYE_BACSU Glutamate--tRNA ligase OS=Bacillus subtilis (strain 168) GN=gltX PE=3 SV=1	gltX	P22250	31	74.9	55.722	483	0	0.93746	1.0899
Rhomboid protease GluP	>sp|P54493|GLUP_BACSU Rhomboid protease GluP OS=Bacillus subtilis (strain 168) GN=gluP PE=1 SV=2	gluP	P54493	5	13.2	56.461	507	0	1.0522	1.0745
Maltose-6-phosphate glucosidase	>sp|P54716|GLVA_BACSU Maltose-6-phosphate glucosidase OS=Bacillus subtilis (strain 168) GN=glvA PE=1 SV=1	glvA	P54716	8	24.7	50.513	449	0	1.0895	1.0729
HTH-type transcriptional regulator GlvR	>sp|P54717|GLVR_BACSU HTH-type transcriptional regulator GlvR OS=Bacillus subtilis (strain 168) GN=glvR PE=2 SV=1	glvR	P54717	7	35	29.297	254	0	1.083	1.0792
Serine hydroxymethyltransferase	>sp|P39148|GLYA_BACSU Serine hydroxymethyltransferase OS=Bacillus subtilis (strain 168) GN=glyA PE=1 SV=1	glyA	P39148	21	61.2	45.489	415	0	1.0104	1.1104
Glycine--tRNA ligase alpha subunit	>sp|P54380|SYGA_BACSU Glycine--tRNA ligase alpha subunit OS=Bacillus subtilis (strain 168) GN=glyQ PE=3 SV=1	glyQ	P54380	8	35.9	33.979	295	0	1.0402	1.0108
Glycine--tRNA ligase beta subunit	>sp|P54381|SYGB_BACSU Glycine--tRNA ligase beta subunit OS=Bacillus subtilis (strain 168) GN=glyS PE=3 SV=2	glyS	P54381	36	65.4	76.29	679	0	1.0264	1.0168
Guanylate kinase	>sp|O34328|KGUA_BACSU Guanylate kinase OS=Bacillus subtilis (strain 168) GN=gmk PE=3 SV=2	gmk	O34328	8	58.8	23.218	204	0	0.98212	0.88728
Oligo-beta-mannoside-specific phosphotransferase enzyme IIA component	>sp|O05506|PTEA_BACSU Oligo-beta-mannoside-specific phosphotransferase enzyme IIA component OS=Bacillus subtilis (strain 168) GN=gmuA PE=1 SV=2	gmuA	O05506	1	9.1	12.408	110	0	0.97337	1.0471
6-phospho-beta-glucosidase GmuD	>sp|O05508|GMUD_BACSU 6-phospho-beta-glucosidase GmuD OS=Bacillus subtilis (strain 168) GN=gmuD PE=1 SV=1	gmuD	O05508	5	16.6	54.333	465	0	1.0348	1.0805
HTH-type transcriptional regulator GmuR	>sp|O05509|GMUR_BACSU HTH-type transcriptional regulator GmuR OS=Bacillus subtilis (strain 168) GN=gmuR PE=1 SV=1	gmuR	O05509	5	28.7	27.374	237	0	0.94518	0.81389
6-phosphogluconate dehydrogenase, NADP(+)-dependent, decarboxylating	>sp|P80859|6PGD_BACSU 6-phosphogluconate dehydrogenase, NADP(+)-dependent, decarboxylating OS=Bacillus subtilis (strain 168) GN=gndA PE=1 SV=4	gndA	P80859	30	72.3	51.774	469	0	1.0414	1.0017
Gluconokinase	>sp|P12011|GNTK_BACSU Gluconokinase OS=Bacillus subtilis (strain 168) GN=gntK PE=3 SV=1	gntK	P12011	10	27.3	57.169	513	0	1.0236	0.97355
Gluconate permease	>sp|P12012|GNTP_BACSU Gluconate permease OS=Bacillus subtilis (strain 168) GN=gntP PE=3 SV=1	gntP	P12012	1	2.5	46.655	448	0	0.94314	1.0565
Gluconate operon transcriptional repressor	>sp|P10585|GNTR_BACSU Gluconate operon transcriptional repressor OS=Bacillus subtilis (strain 168) GN=gntR PE=4 SV=2	gntR	P10585	3	19.3	28.279	243	0.0028926	1.0301	1.0199
6-phosphogluconate dehydrogenase, NAD(+)-dependent, decarboxylating	>sp|P12013|6PGDH_BACSU 6-phosphogluconate dehydrogenase, NAD(+)-dependent, decarboxylating OS=Bacillus subtilis (strain 168) GN=gntZ PE=1 SV=1	gntZ	P12013	17	51.7	51.983	468	0	0.97686	1.1287
2,3-bisphosphoglycerate-independent phosphoglycerate mutase	>sp|P39773|GPMI_BACSU 2,3-bisphosphoglycerate-independent phosphoglycerate mutase OS=Bacillus subtilis (strain 168) GN=gpmI PE=1 SV=4	gpmI	P39773	22	70.8	56.308	511	0	1.0522	1.0247
Glycerol-3-phosphate dehydrogenase [NAD(P)+]	>sp|P46919|GPDA_BACSU Glycerol-3-phosphate dehydrogenase [NAD(P)+] OS=Bacillus subtilis (strain 168) GN=gpsA PE=3 SV=2	gpsA	P46919	11	50.4	37.436	345	0	1.0346	0.87291
Cell cycle protein GpsB	>sp|P0CI74|GPSB_BACSU Cell cycle protein GpsB OS=Bacillus subtilis (strain 168) GN=gpsB PE=1 SV=1	gpsB	P0CI74	7	72.4	11.592	98	0	1.0484	0.9658
Transcription elongation factor GreA	>sp|P80240|GREA_BACSU Transcription elongation factor GreA OS=Bacillus subtilis (strain 168) GN=greA PE=1 SV=4	greA	P80240	12	87.3	17.271	157	0	1.1084	1.0172
60 kDa chaperonin	>sp|P28598|CH60_BACSU 60 kDa chaperonin OS=Bacillus subtilis (strain 168) GN=groL PE=1 SV=3	groL	P28598	33	80.7	57.424	544	0	0.95908	0.89736
10 kDa chaperonin	>sp|P28599|CH10_BACSU 10 kDa chaperonin OS=Bacillus subtilis (strain 168) GN=groS PE=1 SV=2	groS	P28599	7	92.6	10.176	94	0	0.99642	0.9154
Protein GrpE	>sp|P15874|GRPE_BACSU Protein GrpE OS=Bacillus subtilis (strain 168) GN=grpE PE=1 SV=3	grpE	P15874	5	44.4	21.683	187	0	1.0962	1.0038
Glutamate-1-semialdehyde 2,1-aminomutase 2	>sp|P71084|GSAB_BACSU Glutamate-1-semialdehyde 2,1-aminomutase 2 OS=Bacillus subtilis (strain 168) GN=gsaB PE=3 SV=2	gsaB	P71084	20	73.9	46.183	429	0	0.94236	1.0287
Glucose starvation-inducible protein B	>sp|P26907|GSIB_BACSU Glucose starvation-inducible protein B OS=Bacillus subtilis (strain 168) GN=gsiB PE=1 SV=3	gsiB	P26907	4	36.6	13.797	123	0	0.89417	1.0772
General stress protein A	>sp|P25148|GSPA_BACSU General stress protein A OS=Bacillus subtilis (strain 168) GN=gspA PE=1 SV=2	gspA	P25148	15	65.7	33.522	286	0	0.98254	1.1678
UTP--glucose-1-phosphate uridylyltransferase	>sp|Q05852|GTAB_BACSU UTP--glucose-1-phosphate uridylyltransferase OS=Bacillus subtilis (strain 168) GN=gtaB PE=1 SV=1	gtaB	Q05852	12	56.5	33.07	292	0	1.6314	1.3782
GMP synthase [glutamine-hydrolyzing]	>sp|P29727|GUAA_BACSU GMP synthase [glutamine-hydrolyzing] OS=Bacillus subtilis (strain 168) GN=guaA PE=3 SV=3	guaA	P29727	18	44.6	57.848	513	0	1.0082	1.0791
Inosine-5-monophosphate dehydrogenase	>sp|P21879|IMDH_BACSU Inosine-5-monophosphate dehydrogenase OS=Bacillus subtilis (strain 168) GN=guaB PE=1 SV=2	guaB	P21879	28	87.5	52.99	488	0	1.0109	1.0324
GMP reductase	>sp|O05269|GUAC_BACSU GMP reductase OS=Bacillus subtilis (strain 168) GN=guaC PE=2 SV=2	guaC	O05269	13	58.3	35.85	326	0	1.0041	0.98773
Guanine deaminase	>sp|O34598|GUAD_BACSU Guanine deaminase OS=Bacillus subtilis (strain 168) GN=guaD PE=1 SV=1	guaD	O34598	5	91	17.156	156	0.006891	1.0296	1.1325
Cryptic catabolic NAD-specific glutamate dehydrogenase GudB	>sp|P50735|GUDB_BACSU Cryptic catabolic NAD-specific glutamate dehydrogenase GudB OS=Bacillus subtilis (strain 168) GN=gudB PE=1 SV=2	gudB	P50735	17	51.1	47.34	427	0	0.94431	1.0239
Sorbitol dehydrogenase	>sp|Q06004|DHSO_BACSU Sorbitol dehydrogenase OS=Bacillus subtilis (strain 168) GN=gutB PE=1 SV=3	gutB	Q06004	5	21	38.39	353	0	0.87981	0.8838
Transcription activator GutR	>sp|P39143|GUTR_BACSU Transcription activator GutR OS=Bacillus subtilis (strain 168) GN=gutR PE=4 SV=1	gutR	P39143	9	14.4	95.075	829	0	1.0842	0.98678
DNA gyrase subunit A	>sp|P05653|GYRA_BACSU DNA gyrase subunit A OS=Bacillus subtilis (strain 168) GN=gyrA PE=1 SV=1	gyrA	P05653	19	27.5	92.098	821	0	1.1904	1.4487
DNA gyrase subunit B	>sp|P05652|GYRB_BACSU DNA gyrase subunit B OS=Bacillus subtilis (strain 168) GN=gyrB PE=3 SV=1	gyrB	P05652	21	45.1	71.503	638	0	0.96188	1.0993
Flagellin	>sp|P02968|FLA_BACSU Flagellin OS=Bacillus subtilis (strain 168) GN=hag PE=1 SV=2	hag	P02968;O34366	NaN	85.2	32.626	304	0	0.84129	1.0636
Helicase IV	>sp|O32215|HELD_BACSU Helicase IV OS=Bacillus subtilis (strain 168) GN=helD PE=1 SV=1	helD	O32215	22	31.3	89.924	774	0	NaN	NaN
Glutamyl-tRNA reductase	>sp|P16618|HEM1_BACSU Glutamyl-tRNA reductase OS=Bacillus subtilis (strain 168) GN=hemA PE=1 SV=1	hemA	P16618	11	33.4	50.843	455	0	0.93198	1.1396
Heme-based aerotactic transducer HemAT	>sp|O07621|HEMAT_BACSU Heme-based aerotactic transducer HemAT OS=Bacillus subtilis (strain 168) GN=hemAT PE=1 SV=1	hemAT	O07621	17	58.3	48.767	432	0	1.2666	1.2566
Delta-aminolevulinic acid dehydratase	>sp|P30950|HEM2_BACSU Delta-aminolevulinic acid dehydratase OS=Bacillus subtilis (strain 168) GN=hemB PE=3 SV=1	hemB	P30950	17	82.1	36.209	324	0	1.1099	0.94776
Porphobilinogen deaminase	>sp|P16616|HEM3_BACSU Porphobilinogen deaminase OS=Bacillus subtilis (strain 168) GN=hemC PE=3 SV=3	hemC	P16616	9	37.6	34.838	314	0	1.0204	0.90561
Uroporphyrinogen-III synthase	>sp|P21248|HEM4_BACSU Uroporphyrinogen-III synthase OS=Bacillus subtilis (strain 168) GN=hemD PE=3 SV=2	hemD	P21248	6	27.9	29.114	262	0	1.0614	1.0103
Uroporphyrinogen decarboxylase	>sp|P32395|DCUP_BACSU Uroporphyrinogen decarboxylase OS=Bacillus subtilis (strain 168) GN=hemE PE=1 SV=1	hemE	P32395	15	47.6	39.646	353	0	0.92265	1.0321
Ferrochelatase	>sp|P32396|HEMH_BACSU Ferrochelatase OS=Bacillus subtilis (strain 168) GN=hemH PE=1 SV=1	hemH	P32396	9	53.5	35.347	310	0	1.036	1.1375
Glutamate-1-semialdehyde 2,1-aminomutase	>sp|P30949|GSA_BACSU Glutamate-1-semialdehyde 2,1-aminomutase OS=Bacillus subtilis (strain 168) GN=hemL PE=1 SV=1	hemL	P30949	15	50	46.448	430	0	0.98857	1.0838
Oxygen-independent coproporphyrinogen-III oxidase 1	>sp|P54304|HEMN_BACSU Oxygen-independent coproporphyrinogen-III oxidase 1 OS=Bacillus subtilis (strain 168) GN=hemN PE=2 SV=3	hemN	P54304	8	30.1	42.887	379	0	1.0735	1.0046
Protoporphyrinogen oxidase	>sp|P32397|PPOX_BACSU Protoporphyrinogen oxidase OS=Bacillus subtilis (strain 168) GN=hemY PE=1 SV=1	hemY	P32397	13	41.3	51.202	470	0	0.9844	0.99462
Oxygen-independent coproporphyrinogen-III oxidase 2	>sp|Q796V8|HEMZ_BACSU Oxygen-independent coproporphyrinogen-III oxidase 2 OS=Bacillus subtilis (strain 168) GN=hemZ PE=1 SV=1	hemZ	Q796V8	16	46.7	57.526	501	0	0.9706	1.0347
Heptaprenyl diphosphate synthase component 1	>sp|P31112|HEPS1_BACSU Heptaprenyl diphosphate synthase component 1 OS=Bacillus subtilis (strain 168) GN=hepS PE=1 SV=1	hepS	P31112	16	75.3	29.122	251	0	0.99205	1.0025
Heptaprenyl diphosphate synthase component 2	>sp|P31114|HEPS2_BACSU Heptaprenyl diphosphate synthase component 2 OS=Bacillus subtilis (strain 168) GN=hepT PE=1 SV=1	hepT	P31114	2	11.5	39.515	348	0	1.2308	0.99097
GTPase HflX	>sp|P94478|HFLX_BACSU GTPase HflX OS=Bacillus subtilis (strain 168) GN=hflX PE=3 SV=2	hflX	P94478	9	29.5	47.638	420	0	1.0073	1.0383
Protein hfq	>sp|O31796|HFQ_BACSU RNA-binding protein Hfq OS=Bacillus subtilis (strain 168) GN=hfq PE=1 SV=1	hfq	O31796	6	91.8	8.5137	73	0	0.99058	0.9953
1-(5-phosphoribosyl)-5-[(5-phosphoribosylamino)methylideneamino] imidazole-4-carboxamide isomerase	>sp|O35006|HIS4_BACSU 1-(5-phosphoribosyl)-5-[(5-phosphoribosylamino)methylideneamino] imidazole-4-carboxamide isomerase OS=Bacillus subtilis (strain 168) GN=hisA PE=3 SV=1	hisA	O35006	11	88.2	26.529	245	0	1.058	1.0675
Imidazoleglycerol-phosphate dehydratase	>sp|O34683|HIS7_BACSU Imidazoleglycerol-phosphate dehydratase OS=Bacillus subtilis (strain 168) GN=hisB PE=3 SV=1	hisB	O34683	7	56.2	21.548	194	0	0.94477	0.95709
Histidinol-phosphate aminotransferase	>sp|P17731|HIS8_BACSU Histidinol-phosphate aminotransferase OS=Bacillus subtilis (strain 168) GN=hisC PE=3 SV=3	hisC	P17731	9	38.1	40.036	360	0	0.963	0.88512
Histidinol dehydrogenase	>sp|O34651|HISX_BACSU Histidinol dehydrogenase OS=Bacillus subtilis (strain 168) GN=hisD PE=3 SV=1	hisD	O34651	10	33.5	46.256	427	0	0.94374	0.28516
Imidazole glycerol phosphate synthase subunit HisF	>sp|O34727|HIS6_BACSU Imidazole glycerol phosphate synthase subunit HisF OS=Bacillus subtilis (strain 168) GN=hisF PE=3 SV=1	hisF	O34727	13	69.4	27.294	252	0	0.87842	0.68211
ATP phosphoribosyltransferase	>sp|O34520|HIS1_BACSU ATP phosphoribosyltransferase OS=Bacillus subtilis (strain 168) GN=hisG PE=1 SV=1	hisG	O34520	8	72.8	23.621	213	0	1.2697	0.28086
Imidazole glycerol phosphate synthase subunit HisH	>sp|O34565|HIS5_BACSU Imidazole glycerol phosphate synthase subunit HisH OS=Bacillus subtilis (strain 168) GN=hisH PE=3 SV=1	hisH	O34565	7	50	23.303	212	0	1.696	0.27735
Histidine biosynthesis bifunctional protein HisIE;Phosphoribosyl-AMP cyclohydrolase;Phosphoribosyl-ATP pyrophosphatase	>sp|O34912|HIS2_BACSU Histidine biosynthesis bifunctional protein HisIE OS=Bacillus subtilis (strain 168) GN=hisI PE=3 SV=1	hisI	O34912	9	57.4	23.901	209	0	1.0099	0.23164
Histidinol-phosphatase	>sp|O34411|HIS9_BACSU Histidinol-phosphatase OS=Bacillus subtilis (strain 168) GN=hisK PE=1 SV=1	hisK	O34411	7	47	30.476	268	0	0.94099	0.95809
Histidine--tRNA ligase	>sp|O32039|SYH_BACSU Histidine--tRNA ligase OS=Bacillus subtilis (strain 168) GN=hisS PE=3 SV=1	hisS	O32039	19	58.7	48.131	424	0	0.97546	0.36083
ATP phosphoribosyltransferase regulatory subunit	>sp|O34459|HISZ_BACSU ATP phosphoribosyltransferase regulatory subunit OS=Bacillus subtilis (strain 168) GN=hisZ PE=3 SV=1	hisZ	O34459	13	38.4	43.504	391	0	1.0407	1.0009
Protein hit	>sp|O07513|HIT_BACSU Protein hit OS=Bacillus subtilis (strain 168) GN=hit PE=1 SV=1	hit	O07513	9	84.1	16.298	145	0	1.0275	1.0488
Heme-degrading monooxygenase HmoA	>sp|O31534|HMOA_BACSU Heme-degrading monooxygenase HmoA OS=Bacillus subtilis (strain 168) GN=hmoA PE=1 SV=2	hmoA	O31534	7	78.7	12.573	108	0	1.0178	1.0426
Heme-degrading monooxygenase HmoB	>sp|P38049|HMOB_BACSU Heme-degrading monooxygenase HmoB OS=Bacillus subtilis (strain 168) GN=hmoB PE=1 SV=1	hmoB	P38049	4	38.6	18.828	166	0	1.003	0.97256
Flavohemoprotein	>sp|P49852|HMP_BACSU Flavohemoprotein OS=Bacillus subtilis (strain 168) GN=hmp PE=2 SV=1	hmp	P49852	11	46.6	44.728	399	0	1.0177	1.2479
DNA polymerase III subunit delta	>sp|P37540|HOLB_BACSU DNA polymerase III subunit delta OS=Bacillus subtilis (strain 168) GN=holB PE=3 SV=1	holB	P37540	10	41	37.621	329	0	0.9807	0.8971
Homoserine dehydrogenase	>sp|P19582|DHOM_BACSU Homoserine dehydrogenase OS=Bacillus subtilis (strain 168) GN=hom PE=3 SV=2	hom	P19582	29	77.1	47.494	433	0	0.9981	0.95879
HTH-type transcriptional regulator Hpr	>sp|P11065|HPR_BACSU HTH-type transcriptional regulator Hpr OS=Bacillus subtilis (strain 168) GN=hpr PE=1 SV=1	hpr	P11065	12	56.7	23.713	203	0	0.95133	0.91855
HPr kinase/phosphorylase	>sp|O34483|HPRK_BACSU HPr kinase/phosphorylase OS=Bacillus subtilis (strain 168) GN=hprK PE=1 SV=3	hprK	O34483	8	26.1	34.702	310	0	0.94729	0.94184
Hypoxanthine-guanine phosphoribosyltransferase	>sp|P37472|HPRT_BACSU Hypoxanthine-guanine phosphoribosyltransferase OS=Bacillus subtilis (strain 168) GN=hprT PE=3 SV=1	hprT	P37472	7	46.1	20.239	180	0	0.96205	0.95565
Heat-inducible transcription repressor HrcA	>sp|P25499|HRCA_BACSU Heat-inducible transcription repressor HrcA OS=Bacillus subtilis (strain 168) GN=hrcA PE=3 SV=1	hrcA	P25499	9	28.3	39.027	343	0	0.92242	0.84264
33 kDa chaperonin	>sp|P37565|HSLO_BACSU 33 kDa chaperonin OS=Bacillus subtilis (strain 168) GN=hslO PE=1 SV=1	hslO	P37565	8	39.5	31.811	291	0	0.94901	1.005
Chaperone protein HtpG	>sp|P46208|HTPG_BACSU Chaperone protein HtpG OS=Bacillus subtilis (strain 168) GN=htpG PE=3 SV=1	htpG	P46208	39	66	72.257	626	0	1.062	1.0087
Protease HtpX homolog	>sp|O31657|HTPX_BACSU Protease HtpX homolog OS=Bacillus subtilis (strain 168) GN=htpX PE=3 SV=1	htpX	O31657	5	28.2	32.865	298	0	1.0312	0.80486
Serine protease Do-like HtrA	>sp|O34358|HTRA_BACSU Serine protease Do-like HtrA OS=Bacillus subtilis (strain 168) GN=htrA PE=2 SV=2	htrA	O34358	15	46.5	47.714	449	0	0.96129	0.95687
Serine protease Do-like HtrB	>sp|Q9R9I1|HTRB_BACSU Serine protease Do-like HtrB OS=Bacillus subtilis (strain 168) GN=htrB PE=2 SV=1	htrB	Q9R9I1	12	36.7	48.717	458	0	0.99055	0.99269
DNA-binding protein HU 1	>sp|P08821|DBH1_BACSU DNA-binding protein HU 1 OS=Bacillus subtilis (strain 168) GN=hupA PE=1 SV=2	hupA	P08821	9	84.8	9.8842	92	0	1.1096	1.177
Imidazolonepropionase	>sp|P42084|HUTI_BACSU Imidazolonepropionase OS=Bacillus subtilis (strain 168) GN=hutI PE=1 SV=1	hutI	P42084	2	6.4	45.563	421	0	1.1644	0.94745
Hut operon positive regulatory protein	>sp|P10943|HUTP_BACSU Hut operon positive regulatory protein OS=Bacillus subtilis (strain 168) GN=hutP PE=1 SV=4	hutP	P10943	2	16.2	16.195	148	0	0.95268	1.3214
Urocanate hydratase	>sp|P25503|HUTU_BACSU Urocanate hydratase OS=Bacillus subtilis (strain 168) GN=hutU PE=1 SV=2	hutU	P25503	8	23.7	60.599	552	0	0.55201	0.82857
3-hexulose-6-phosphate synthase	>sp|P42405|HPS_BACSU 3-hexulose-6-phosphate synthase OS=Bacillus subtilis (strain 168) GN=hxlA PE=1 SV=2	hxlA	P42405	7	55.2	22.572	210	0	0.96195	0.93537
3-hexulose-6-phosphate isomerase	>sp|P42404|PHI_BACSU 3-hexulose-6-phosphate isomerase OS=Bacillus subtilis (strain 168) GN=hxlB PE=1 SV=1	hxlB	P42404	1	10.3	19.963	185	0.006512	1.0021	0.98438
HTH-type transcriptional activator HxlR	>sp|P42406|HXLR_BACSU HTH-type transcriptional activator HxlR OS=Bacillus subtilis (strain 168) GN=hxlR PE=1 SV=3	hxlR	P42406	3	23.3	14.103	120	0.0041118	0.96534	1.0558
Isocitrate dehydrogenase [NADP]	>sp|P39126|IDH_BACSU Isocitrate dehydrogenase [NADP] OS=Bacillus subtilis (strain 168) GN=icd PE=1 SV=1	icd	P39126	25	60	46.417	423	0	0.77764	0.90267
Isoleucine--tRNA ligase	>sp|Q45477|SYI_BACSU Isoleucine--tRNA ligase OS=Bacillus subtilis (strain 168) GN=ileS PE=3 SV=3	ileS	Q45477	38	50.5	104.84	921	0	0.90084	1.0735
L-threonine dehydratase biosynthetic IlvA	>sp|P37946|ILVA_BACSU L-threonine dehydratase biosynthetic IlvA OS=Bacillus subtilis (strain 168) GN=ilvA PE=3 SV=1	ilvA	P37946	23	55.7	46.701	422	0	0.74247	0.86329
Acetolactate synthase large subunit	>sp|P37251|ILVB_BACSU Acetolactate synthase large subunit OS=Bacillus subtilis (strain 168) GN=ilvB PE=1 SV=4	ilvB	P37251	31	63.8	62.588	574	0	1.4224	1.4824
Ketol-acid reductoisomerase	>sp|P37253|ILVC_BACSU Ketol-acid reductoisomerase OS=Bacillus subtilis (strain 168) GN=ilvC PE=1 SV=1	ilvC	P37253	26	85.1	37.457	342	0	1.0555	1.054
Dihydroxy-acid dehydratase	>sp|P51785|ILVD_BACSU Dihydroxy-acid dehydratase OS=Bacillus subtilis (strain 168) GN=ilvD PE=1 SV=4	ilvD	P51785	19	50.4	59.499	558	0	1.2443	1.0564
Branched-chain-amino-acid transaminase 1	>sp|O31461|ILVE1_BACSU Branched-chain-amino-acid transaminase 1 OS=Bacillus subtilis (strain 168) GN=ilvE PE=1 SV=1	ilvE	O31461	9	42.4	39.676	356	0	1.1206	0.96064
Acetolactate synthase small subunit	>sp|P37252|ILVH_BACSU Acetolactate synthase small subunit OS=Bacillus subtilis (strain 168) GN=ilvH PE=3 SV=3	ilvH	P37252	5	50.6	18.925	172	0	NaN	NaN
Branched-chain-amino-acid aminotransferase 2	>sp|P39576|ILVE2_BACSU Branched-chain-amino-acid aminotransferase 2 OS=Bacillus subtilis (strain 168) GN=ilvK PE=1 SV=5	ilvK	P39576	22	82.4	40.292	363	0	0.82931	0.7937
HTH-type transcriptional regulator ImmR	>sp|P96631|IMMR_BACSU HTH-type transcriptional regulator ImmR OS=Bacillus subtilis (strain 168) GN=immR PE=1 SV=1	immR	P96631	4	46.5	14.649	127	0	0.97355	1.0597
Translation initiation factor IF-1	>sp|P20458|IF1_BACSU Translation initiation factor IF-1 OS=Bacillus subtilis (strain 168) GN=infA PE=1 SV=2	infA	P20458	4	98.6	8.2135	72	0	0.94553	1.0234
Translation initiation factor IF-2	>sp|P17889|IF2_BACSU Translation initiation factor IF-2 OS=Bacillus subtilis (strain 168) GN=infB PE=3 SV=1	infB	P17889	38	56.4	78.621	716	0	1.0123	0.96347
Translation initiation factor IF-2	>sp|P17889-2|IF2_BACSU Isoform Beta of Translation initiation factor IF-2 OS=Bacillus subtilis (strain 168) GN=infB	infB	P17889-2	31	55.4	68.254	623	0	1.1263	1.0416
Translation initiation factor IF-3	>sp|P55872|IF3_BACSU Translation initiation factor IF-3 OS=Bacillus subtilis (strain 168) GN=infC PE=3 SV=3	infC	P55872	8	74.6	19.732	173	0	0.67498	0.87147
ICEBs1 integrase	>sp|P96629|INT_BACSU ICEBs1 integrase OS=Bacillus subtilis (strain 168) GN=int PE=3 SV=1	int	P96629	10	30.7	43.48	368	0	1.0123	0.9785
Methylmalonate semialdehyde dehydrogenase [acylating]	>sp|P42412|IOLA_BACSU Methylmalonate semialdehyde dehydrogenase [acylating] OS=Bacillus subtilis (strain 168) GN=iolA PE=1 SV=1	iolA	P42412	21	43.9	53.453	487	0	1.1773	0.96884
5-deoxy-glucuronate isomerase	>sp|P42413|IOLB_BACSU 5-deoxy-glucuronate isomerase OS=Bacillus subtilis (strain 168) GN=iolB PE=1 SV=2	iolB	P42413	2	10.3	30.706	271	0.00042176	1.0325	1.0014
5-dehydro-2-deoxygluconokinase	>sp|P42414|IOLC_BACSU 5-dehydro-2-deoxygluconokinase OS=Bacillus subtilis (strain 168) GN=iolC PE=1 SV=1	iolC	P42414	8	29.8	35.632	325	0	1.1292	1.176
3D-(3,5/4)-trihydroxycyclohexane-1,2-dione hydrolase	>sp|P42415|IOLD_BACSU 3D-(3,5/4)-trihydroxycyclohexane-1,2-dione hydrolase OS=Bacillus subtilis (strain 168) GN=iolD PE=1 SV=2	iolD	P42415	17	38.9	70.379	637	0	0.89053	0.8117
Inosose dehydratase	>sp|P42416|IOLE_BACSU Inosose dehydratase OS=Bacillus subtilis (strain 168) GN=iolE PE=1 SV=1	iolE	P42416	1	5.4	33.588	297	0.006115	0.93984	0.90865
Inositol 2-dehydrogenase/D-chiro-inositol 3-dehydrogenase	>sp|P26935|IOLG_BACSU Inositol 2-dehydrogenase/D-chiro-inositol 3-dehydrogenase OS=Bacillus subtilis (strain 168) GN=iolG PE=1 SV=2	iolG	P26935	4	14.2	38.35	344	0	1.0395	0.94127
Protein IolH	>sp|P42418|IOLH_BACSU Protein IolH OS=Bacillus subtilis (strain 168) GN=iolH PE=4 SV=1	iolH	P42418	5	21.1	33.524	289	0	1.0181	1.0618
Inosose isomerase	>sp|P42419|IOLI_BACSU Inosose isomerase OS=Bacillus subtilis (strain 168) GN=iolI PE=1 SV=1	iolI	P42419	8	40.6	31.656	278	0	0.98811	1.0156
6-phospho-5-dehydro-2-deoxy-D-gluconate aldolase	>sp|P42420|IOLJ_BACSU 6-phospho-5-dehydro-2-deoxy-D-gluconate aldolase OS=Bacillus subtilis (strain 168) GN=iolJ PE=1 SV=1	iolJ	P42420	3	19.3	31.371	290	0	1.0779	0.80792
HTH-type transcriptional regulator IolR	>sp|P46337|IOLR_BACSU HTH-type transcriptional regulator IolR OS=Bacillus subtilis (strain 168) GN=iolR PE=4 SV=1	iolR	P46337	9	56.6	28.405	251	0	1.2176	1.2079
Protein IolS	>sp|P46336|IOLS_BACSU Protein IolS OS=Bacillus subtilis (strain 168) GN=iolS PE=1 SV=1	iolS	P46336	14	62.6	35.167	310	0	0.99327	0.83266
Intracellular proteinase inhibitor	>sp|P39804|IPI_BACSU Intracellular proteinase inhibitor OS=Bacillus subtilis (strain 168) GN=ipi PE=1 SV=1	ipi	P39804	6	63.9	14.074	119	0	0.74882	0.90889
Putative cysteine desulfurase IscS 1	>sp|O34599|ISCS1_BACSU Putative cysteine desulfurase IscS 1 OS=Bacillus subtilis (strain 168) GN=iscS1 PE=3 SV=2	iscS1	O34599	12	40.6	41.191	379	0	0.28276	0.51948
Putative cysteine desulfurase IscS 2	>sp|O34874|ISCS2_BACSU Putative cysteine desulfurase IscS 2 OS=Bacillus subtilis (strain 168) GN=iscS2 PE=3 SV=1	iscS2	O34874	8	31.5	41.487	381	0	0.91706	0.98135
Major intracellular serine protease	>sp|P11018|ISP1_BACSU Major intracellular serine protease OS=Bacillus subtilis (strain 168) GN=isp PE=1 SV=2	isp	P11018	6	31.3	33.849	319	0	1.0293	1.0642
Farnesyl diphosphate synthase	>sp|P54383|ISPA_BACSU Farnesyl diphosphate synthase OS=Bacillus subtilis (strain 168) GN=ispA PE=3 SV=2	ispA	P54383	12	43.9	32.503	296	0	0.78836	1.0145
2-C-methyl-D-erythritol 4-phosphate cytidylyltransferase	>sp|Q06755|ISPD_BACSU 2-C-methyl-D-erythritol 4-phosphate cytidylyltransferase OS=Bacillus subtilis (strain 168) GN=ispD PE=3 SV=2	ispD	Q06755	4	28.9	25.843	232	0	0.90898	1.0222
4-diphosphocytidyl-2-C-methyl-D-erythritol kinase	>sp|P37550|ISPE_BACSU 4-diphosphocytidyl-2-C-methyl-D-erythritol kinase OS=Bacillus subtilis (strain 168) GN=ispE PE=3 SV=1	ispE	P37550	7	39.8	31.719	289	0	1.1173	0.93796
2-C-methyl-D-erythritol 2,4-cyclodiphosphate synthase	>sp|Q06756|ISPF_BACSU 2-C-methyl-D-erythritol 2,4-cyclodiphosphate synthase OS=Bacillus subtilis (strain 168) GN=ispF PE=1 SV=1	ispF	Q06756	9	72.2	17.126	158	0	0.77838	0.96312
4-hydroxy-3-methylbut-2-en-1-yl diphosphate synthase	>sp|P54482|ISPG_BACSU 4-hydroxy-3-methylbut-2-en-1-yl diphosphate synthase OS=Bacillus subtilis (strain 168) GN=ispG PE=3 SV=1	ispG	P54482	16	60.2	40.583	377	0	0.85233	1.08
4-hydroxy-3-methylbut-2-enyl diphosphate reductase	>sp|P54473|ISPH_BACSU 4-hydroxy-3-methylbut-2-enyl diphosphate reductase OS=Bacillus subtilis (strain 168) GN=ispH PE=3 SV=2	ispH	P54473	19	89.5	34.958	314	0	NaN	NaN
Protein jag	>sp|Q01620|JAG_BACSU Protein jag OS=Bacillus subtilis (strain 168) GN=jag PE=4 SV=1	jag	Q01620	11	54.3	23.161	208	0	0.94755	1.0051
Kinase-associated lipoprotein B	>sp|Q08429|KAPB_BACSU Kinase-associated lipoprotein B OS=Bacillus subtilis (strain 168) GN=kapB PE=1 SV=1	kapB	Q08429	9	90.6	14.668	128	0	1.1078	1.034
Vegetative catalase	>sp|P26901|CATA_BACSU Vegetative catalase OS=Bacillus subtilis (strain 168) GN=katA PE=1 SV=5	katA	P26901	15	54.2	54.791	483	0	1.0673	1.0234
Catalase-2	>sp|P42234|CATE_BACSU Catalase-2 OS=Bacillus subtilis (strain 168) GN=katE PE=3 SV=2	katE	P42234	26	48.8	77.479	686	0	0.84376	0.80301
Catalase X	>sp|P94377|CATX_BACSU Catalase X OS=Bacillus subtilis (strain 168) GN=katX PE=3 SV=1	katX	P94377	10	22.1	62.363	547	0	1.0726	1.0288
8-amino-7-oxononanoate synthase 1	>sp|O31777|BIOF1_BACSU 8-amino-7-oxononanoate synthase 1 OS=Bacillus subtilis (strain 168) GN=kbl PE=3 SV=1	kbl	O31777	2	7.1	43.283	392	0	1.0011	1.0922
KHG/KDPG aldolase;4-hydroxy-2-oxoglutarate aldolase;2-dehydro-3-deoxy-phosphogluconate aldolase	>sp|P50846|ALKH_BACSU KHG/KDPG aldolase OS=Bacillus subtilis (strain 168) GN=kdgA PE=2 SV=1	kdgA	P50846	3	17.3	20.865	196	0	1.0185	1.2315
2-dehydro-3-deoxygluconokinase	>sp|P50845|KDGK_BACSU 2-dehydro-3-deoxygluconokinase OS=Bacillus subtilis (strain 168) GN=kdgK PE=2 SV=1	kdgK	P50845	3	12.7	35.035	324	0	1.1955	0.90585
HTH-type transcriptional regulator KdgR	>sp|P50844|KDGR_BACSU HTH-type transcriptional regulator KdgR OS=Bacillus subtilis (strain 168) GN=kdgR PE=1 SV=1	kdgR	P50844	3	14.7	37.858	339	0	1.0588	0.92411
2-dehydro-3-deoxy-D-gluconate 5-dehydrogenase	>sp|P50842|KDUD_BACSU 2-dehydro-3-deoxy-D-gluconate 5-dehydrogenase OS=Bacillus subtilis (strain 168) GN=kduD PE=2 SV=1	kduD	P50842	6	37.4	27.185	254	0	NaN	0.61405
4-deoxy-L-threo-5-hexosulose-uronate ketol-isomerase	>sp|P50843|KDUI_BACSU 4-deoxy-L-threo-5-hexosulose-uronate ketol-isomerase OS=Bacillus subtilis (strain 168) GN=kduI PE=2 SV=1	kduI	P50843	10	58.9	31.135	275	0	0.90664	0.95959
K(+)/H(+) antiporter subunit KhtT	>sp|O07535|KHTT_BACSU K(+)/H(+) antiporter subunit KhtT OS=Bacillus subtilis (strain 168) GN=khtT PE=1 SV=1	khtT	O07535	2	20.6	18.729	165	0.0020851	1.0042	1.0541
Sporulation kinase A	>sp|P16497|KINA_BACSU Sporulation kinase A OS=Bacillus subtilis (strain 168) GN=kinA PE=1 SV=2	kinA	P16497	19	41.6	69.171	606	0	0.95038	0.95866
Sporulation kinase B	>sp|Q08430|KINB_BACSU Sporulation kinase B OS=Bacillus subtilis (strain 168) GN=kinB PE=3 SV=4	kinB	Q08430	6	13.3	47.812	428	0	0.90488	1.0993
Sporulation kinase C	>sp|P39764|KINC_BACSU Sporulation kinase C OS=Bacillus subtilis (strain 168) GN=kinC PE=3 SV=1	kinC	P39764	11	29.9	48.846	428	0	4.3354	1.4088
Sporulation kinase D	>sp|O31671|KIND_BACSU Sporulation kinase D OS=Bacillus subtilis (strain 168) GN=kinD PE=1 SV=1	kinD	O31671	13	26.9	56.704	506	0	0.9058	1.0406
Sporulation kinase E	>sp|O31661|KINE_BACSU Sporulation kinase E OS=Bacillus subtilis (strain 168) GN=kinE PE=1 SV=1	kinE	O31661	28	48.5	85.512	738	0	1.1062	0.95152
KipI antagonist	>sp|Q7WY77|KIPA_BACSU KipI antagonist OS=Bacillus subtilis (strain 168) GN=kipA PE=2 SV=2	kipA	Q7WY77	6	21.8	36.699	335	0	0.7938	2.0926
Kinase A inhibitor	>sp|P60495|KIPI_BACSU Kinase A inhibitor OS=Bacillus subtilis (strain 168) GN=kipI PE=1 SV=1	kipI	P60495	3	30	26.72	240	0	0.80953	0.96582
HTH-type transcriptional regulator KipR	>sp|P42968|KIPR_BACSU HTH-type transcriptional regulator KipR OS=Bacillus subtilis (strain 168) GN=kipR PE=2 SV=4	kipR	P42968	4	21.2	27.746	250	0	0.86995	0.97086
Ktr system potassium uptake protein A	>sp|O32080|KTRA_BACSU Ktr system potassium uptake protein A OS=Bacillus subtilis (strain 168) GN=ktrA PE=1 SV=1	ktrA	O32080	3	14	24.881	222	0	1.0554	0.88357
Ktr system potassium uptake protein C	>sp|P39760|KTRC_BACSU Ktr system potassium uptake protein C OS=Bacillus subtilis (strain 168) GN=ktrC PE=3 SV=1	ktrC	P39760	6	38.5	24.348	221	0	0.93209	0.94489
Long-chain-fatty-acid--CoA ligase	>sp|P94547|LCFA_BACSU Long-chain-fatty-acid--CoA ligase OS=Bacillus subtilis (strain 168) GN=lcfA PE=3 SV=1	lcfA	P94547	9	20.9	62.691	560	0	0.99533	0.87327
L-lactate permease	>sp|P55910|LCTP_BACSU L-lactate permease OS=Bacillus subtilis (strain 168) GN=lctP PE=2 SV=3	lctP	P55910	9	18.1	57.603	541	0	0.94261	0.99432
L-lactate dehydrogenase	>sp|P13714|LDH_BACSU L-lactate dehydrogenase OS=Bacillus subtilis (strain 168) GN=ldh PE=1 SV=3	ldh	P13714	16	38.1	34.801	320	0	1.0019	0.9678
Elongation factor 4	>sp|P37949|LEPA_BACSU Elongation factor 4 OS=Bacillus subtilis (strain 168) GN=lepA PE=3 SV=2	lepA	P37949	21	51.3	68.586	612	0	1.057	1.0276
2-isopropylmalate synthase	>sp|P94565|LEU1_BACSU 2-isopropylmalate synthase OS=Bacillus subtilis (strain 168) GN=leuA PE=3 SV=1	leuA	P94565	24	80.7	56.911	518	0	NaN	NaN
3-isopropylmalate dehydrogenase	>sp|P05645|LEU3_BACSU 3-isopropylmalate dehydrogenase OS=Bacillus subtilis (strain 168) GN=leuB PE=3 SV=3	leuB	P05645	17	75.3	39.844	365	0	0.93328	0.93467
3-isopropylmalate dehydratase large subunit	>sp|P80858|LEUC_BACSU 3-isopropylmalate dehydratase large subunit OS=Bacillus subtilis (strain 168) GN=leuC PE=1 SV=1	leuC	P80858	18	59.1	52.391	472	0	1.64	0.9106
3-isopropylmalate dehydratase small subunit	>sp|P94568|LEUD_BACSU 3-isopropylmalate dehydratase small subunit OS=Bacillus subtilis (strain 168) GN=leuD PE=3 SV=1	leuD	P94568	4	30.2	23.022	199	0	1.0759	1.0331
Leucine--tRNA ligase	>sp|P36430|SYL_BACSU Leucine--tRNA ligase OS=Bacillus subtilis (strain 168) GN=leuS PE=3 SV=3	leuS	P36430	32	52.7	91.541	804	0	0.97556	0.82295
Fructose-specific phosphotransferase enzyme IIA component	>sp|P26379|PTFA_BACSU Fructose-specific phosphotransferase enzyme IIA component OS=Bacillus subtilis (strain 168) GN=levD PE=4 SV=1	levD	P26379	5	41.8	16.256	146	0	1.0483	0.99812
Fructose-specific phosphotransferase enzyme IIB component	>sp|P26380|PTFB_BACSU Fructose-specific phosphotransferase enzyme IIB component OS=Bacillus subtilis (strain 168) GN=levE PE=1 SV=1	levE	P26380	4	32.5	18.215	163	0	1.045	0.97868
Transcriptional regulatory protein LevR;Putative phosphotransferase EIIA component	>sp|P23914|LEVR_BACSU Transcriptional regulatory protein LevR OS=Bacillus subtilis (strain 168) GN=levR PE=3 SV=2	levR	P23914	25	38.7	105.83	935	0	1.1154	1.1315
LexA repressor	>sp|P31080|LEXA_BACSU LexA repressor OS=Bacillus subtilis (strain 168) GN=lexA PE=1 SV=1	lexA	P31080	6	50.7	22.849	205	0	0.77362	0.92863
Protein LiaF	>sp|O32199|LIAF_BACSU Protein LiaF OS=Bacillus subtilis (strain 168) GN=liaF PE=2 SV=1	liaF	O32199	1	5	27.024	241	0	0.88433	1.0895
Protein LiaH	>sp|O32201|LIAH_BACSU Protein LiaH OS=Bacillus subtilis (strain 168) GN=liaH PE=2 SV=1	liaH	O32201	12	59.6	25.698	225	0	0.97872	1.0207
Transcriptional regulatory protein LiaR	>sp|O32197|LIAR_BACSU Transcriptional regulatory protein LiaR OS=Bacillus subtilis (strain 168) GN=liaR PE=2 SV=1	liaR	O32197	8	53.1	23.124	211	0	1.147	1.1984
Sensor histidine kinase LiaS	>sp|O32198|LIAS_BACSU Sensor histidine kinase LiaS OS=Bacillus subtilis (strain 168) GN=liaS PE=2 SV=1	liaS	O32198	3	10	40.704	360	0.00084069	0.99277	0.9837
Lichenan-specific phosphotransferase enzyme IIB component	>sp|P46318|PTJB_BACSU Lichenan-specific phosphotransferase enzyme IIB component OS=Bacillus subtilis (strain 168) GN=licB PE=1 SV=1	licB	P46318	2	35.3	10.955	102	0.0088531	1.1169	1.0256
Probable 6-phospho-beta-glucosidase	>sp|P46320|LICH_BACSU Probable 6-phospho-beta-glucosidase OS=Bacillus subtilis (strain 168) GN=licH PE=2 SV=1	licH	P46320	7	20.8	48.711	442	0	0.88189	0.90853
Probable licABCH operon regulator;Putative phosphotransferase enzyme IIB component;Putative phosphotransferase enzyme IIA component	>sp|P46321|LICR_BACSU Probable licABCH operon regulator OS=Bacillus subtilis (strain 168) GN=licR PE=1 SV=1	licR	P46321	16	30	73.314	641	0	1.1178	1.067
Transcription antiterminator LicT	>sp|P39805|LICT_BACSU Transcription antiterminator LicT OS=Bacillus subtilis (strain 168) GN=licT PE=1 SV=1	licT	P39805	9	36.5	32.317	277	0	0.75155	1.0691
DNA ligase	>sp|O31498|DNLJ_BACSU DNA ligase OS=Bacillus subtilis (strain 168) GN=ligA PE=3 SV=1	ligA	O31498	27	53	74.875	668	0	0.84835	0.9499
Lipoyl synthase	>sp|O32129|LIPA_BACSU Lipoyl synthase OS=Bacillus subtilis (strain 168) GN=lipA PE=1 SV=2	lipA	O32129	15	58.1	33.921	298	0	1.4745	1.3404
Octanoyl-[GcvH]:protein N-octanoyltransferase	>sp|P39648|LIPL_BACSU Octanoyl-[GcvH]:protein N-octanoyltransferase OS=Bacillus subtilis (strain 168) GN=lipL PE=1 SV=1	lipL	P39648	5	28.5	31.424	281	0	1.093	0.9301
Octanoyltransferase LipM	>sp|P54511|LIPM_BACSU Octanoyltransferase LipM OS=Bacillus subtilis (strain 168) GN=lipM PE=1 SV=2	lipM	P54511	8	36.7	32.24	278	0	1.0066	1.0658
HTH-type transcriptional regulator LmrA	>sp|O34619|LMRA_BACSU HTH-type transcriptional regulator LmrA OS=Bacillus subtilis (strain 168) GN=lmrA PE=4 SV=1	lmrA	O34619	3	28.2	20.662	188	0	0.92176	1.0044
Lon protease 1	>sp|P37945|LON1_BACSU Lon protease 1 OS=Bacillus subtilis (strain 168) GN=lon1 PE=1 SV=1	lon1	P37945	20	29.7	86.605	774	0	0.92132	1.0488
Lipoate-protein ligase LplJ	>sp|O07608|LPLJ_BACSU Lipoate-protein ligase LplJ OS=Bacillus subtilis (strain 168) GN=lplJ PE=1 SV=1	lplJ	O07608	16	74	38.019	331	0	1.0585	0.96384
Antiholin-like protein LrgA	>sp|P94515|LRGA_BACSU Antiholin-like protein LrgA OS=Bacillus subtilis (strain 168) GN=lrgA PE=3 SV=1	lrgA	P94515	1	9.6	15.711	146	0	1.2422	0.48342
Antiholin-like protein LrgB	>sp|P94516|LRGB_BACSU Antiholin-like protein LrgB OS=Bacillus subtilis (strain 168) GN=lrgB PE=3 SV=1	lrgB	P94516	3	19	24.397	231	0	1.0355	0.98665
HTH-type transcriptional regulator LrpA	>sp|P96652|LRPA_BACSU HTH-type transcriptional regulator LrpA OS=Bacillus subtilis (strain 168) GN=lrpA PE=4 SV=1	lrpA	P96652	11	76.5	15.438	136	0	1.0305	0.9887
HTH-type transcriptional regulator LrpB	>sp|P96653|LRPB_BACSU HTH-type transcriptional regulator LrpB OS=Bacillus subtilis (strain 168) GN=lrpB PE=4 SV=1	lrpB	P96653	4	34.2	17.326	149	0	0.86643	0.93774
HTH-type transcriptional regulator LrpC	>sp|P96582|LRPC_BACSU HTH-type transcriptional regulator LrpC OS=Bacillus subtilis (strain 168) GN=lrpC PE=1 SV=2	lrpC	P96582	11	60.4	16.45	144	0	1.0647	1.0743
Lipoteichoic acid synthase 1;Glycerol phosphate lipoteichoic acid synthase 1;Processed glycerol phosphate lipoteichoic acid synthase 1	>sp|Q797B3|LTAS1_BACSU Lipoteichoic acid synthase 1 OS=Bacillus subtilis (strain 168) GN=ltaS1 PE=1 SV=1	ltaS1	Q797B3	19	41.9	73.314	639	0	0.76825	0.9218
Lipoteichoic acid synthase 2;Glycerol phosphate lipoteichoic acid synthase 2;Processed glycerol phosphate lipoteichoic acid synthase 2	>sp|O34952|LTAS2_BACSU Lipoteichoic acid synthase 2 OS=Bacillus subtilis (strain 168) GN=ltaS2 PE=1 SV=1	ltaS2	O34952	14	32.4	74.233	649	0	0.92483	0.95581
Lactate utilization protein A	>sp|O07020|LUTA_BACSU Lactate utilization protein A OS=Bacillus subtilis (strain 168) GN=lutA PE=1 SV=1	lutA	O07020	11	87	26.392	238	0	1.0179	1.017
Lactate utilization protein B	>sp|O07021|LUTB_BACSU Lactate utilization protein B OS=Bacillus subtilis (strain 168) GN=lutB PE=1 SV=2	lutB	O07021	19	52.8	53.473	479	0	1.3146	1.1684
Lactate utilization protein C	>sp|O32259|LUTC_BACSU Lactate utilization protein C OS=Bacillus subtilis (strain 168) GN=lutC PE=1 SV=1	lutC	O32259	9	56.7	26.276	240	0	0.92086	0.99901
L-lactate permease	>sp|P71067|LUTP_BACSU L-lactate permease OS=Bacillus subtilis (strain 168) GN=lutP PE=1 SV=2	lutP	P71067	8	22.4	59.761	563	0	1.2137	1.0023
S-ribosylhomocysteine lyase	>sp|O34667|LUXS_BACSU S-ribosylhomocysteine lyase OS=Bacillus subtilis (strain 168) GN=luxS PE=1 SV=1	luxS	O34667	8	65	17.714	157	0	1.1883	1.2487
Aspartokinase 2	>sp|P08495|AK2_BACSU Aspartokinase 2 OS=Bacillus subtilis (strain 168) GN=lysC PE=1 SV=2;>sp|P08495-2|AK2_BACSU Isoform Beta of Aspartokinase 2 OS=Bacillus subtilis (strain 168) GN=lysC	lysC	P08495;P08495-2	NaN	60	43.807	408	0	1.0248	1.0158
Lysine--tRNA ligase	>sp|P37477|SYK_BACSU Lysine--tRNA ligase OS=Bacillus subtilis (strain 168) GN=lysS PE=3 SV=1	lysS	P37477	17	50.1	57.538	499	0	0.7989	0.94218
Membrane-bound protein LytA	>sp|Q02112|LYTA_BACSU Membrane-bound protein LytA OS=Bacillus subtilis (strain 168) GN=lytA PE=2 SV=1	lytA	Q02112	3	30.4	11.228	102	0	0.89746	1.0586
Amidase enhancer	>sp|Q02113|CWBA_BACSU Amidase enhancer OS=Bacillus subtilis (strain 168) GN=lytB PE=1 SV=1	lytB	Q02113	33	60.6	76.728	705	0	0.9803	0.88345
N-acetylmuramoyl-L-alanine amidase LytC	>sp|Q02114|LYTC_BACSU N-acetylmuramoyl-L-alanine amidase LytC OS=Bacillus subtilis (strain 168) GN=lytC PE=1 SV=1	lytC	Q02114	22	75.4	52.625	496	0	0.78346	0.90509
Beta-N-acetylglucosaminidase	>sp|P39848|LYTD_BACSU Beta-N-acetylglucosaminidase OS=Bacillus subtilis (strain 168) GN=lytD PE=1 SV=1	lytD	P39848	30	46.4	95.553	880	0	NaN	NaN
Probable peptidoglycan endopeptidase LytE	>sp|P54421|LYTE_BACSU Probable peptidoglycan endopeptidase LytE OS=Bacillus subtilis (strain 168) GN=lytE PE=1 SV=1	lytE	P54421	6	21	35.455	334	0	1.0968	1.008
Peptidoglycan endopeptidase LytF	>sp|O07532|LYTF_BACSU Peptidoglycan endopeptidase LytF OS=Bacillus subtilis (strain 168) GN=lytF PE=1 SV=2	lytF	O07532	11	30.1	51.394	488	0	1.2883	1.0654
Exo-glucosaminidase LytG	>sp|O32083|LYTG_BACSU Exo-glucosaminidase LytG OS=Bacillus subtilis (strain 168) GN=lytG PE=1 SV=1	lytG	O32083	6	29.8	31.901	282	0	1.0045	1.0785
Transcriptional regulator LytR	>sp|Q02115|LYAT_BACSU Transcriptional regulator LytR OS=Bacillus subtilis (strain 168) GN=lytR PE=1 SV=1	lytR	Q02115	12	50	34.586	306	0	0.95579	1.0369
Sensor protein LytS	>sp|P94513|LYTS_BACSU Sensor protein LytS OS=Bacillus subtilis (strain 168) GN=lytS PE=3 SV=1	lytS	P94513	3	6.6	64.854	593	0	0.99037	0.97282
Sensory transduction protein LytT	>sp|P94514|LYTT_BACSU Sensory transduction protein LytT OS=Bacillus subtilis (strain 168) GN=lytT PE=3 SV=1	lytT	P94514	7	43.6	27.833	241	0	1.0085	0.94669
Probable maltose O-acetyltransferase	>sp|P37515|MAA_BACSU Probable maltose O-acetyltransferase OS=Bacillus subtilis (strain 168) GN=maa PE=3 SV=1	maa	P37515	3	31	20.21	184	0	0.95539	0.96625
Probable NAD-dependent malic enzyme 2	>sp|P45868|MAO2_BACSU Probable NAD-dependent malic enzyme 2 OS=Bacillus subtilis (strain 168) GN=maeA PE=1 SV=1	maeA	P45868	9	18.7	64.102	582	0	1.0686	0.64767
Septum formation protein Maf	>sp|Q02169|MAF_BACSU Septum formation protein Maf OS=Bacillus subtilis (strain 168) GN=maf PE=1 SV=1	maf	Q02169	7	42.9	21.295	189	0	0.97603	1.0717
Sensor histidine kinase MalK	>sp|O05250|MALK_BACSU Sensor histidine kinase MalK OS=Bacillus subtilis (strain 168) GN=malK PE=3 SV=1	malK	O05250	11	25.7	58.929	533	0	1.0116	1.0568
Oligo-1,6-glucosidase 1	>sp|O06994|O16G1_BACSU Oligo-1,6-glucosidase 1 OS=Bacillus subtilis (strain 168) GN=malL PE=1 SV=1	malL	O06994	10	23.4	66.081	561	0	1.2257	1.033
Transcriptional regulatory protein MalR	>sp|O05251|MALR_BACSU Transcriptional regulatory protein MalR OS=Bacillus subtilis (strain 168) GN=malR PE=3 SV=1	malR	O05251	7	42.6	26.965	235	0	1.0861	1.0668
Probable NAD-dependent malic enzyme 3	>sp|O34389|MAO3_BACSU Probable NAD-dependent malic enzyme 3 OS=Bacillus subtilis (strain 168) GN=malS PE=3 SV=1	malS	O34389	6	14.1	62.148	566	0	0.26945	0.55485
Methionine aminopeptidase 1	>sp|P19994|MAP11_BACSU Methionine aminopeptidase 1 OS=Bacillus subtilis (strain 168) GN=map PE=1 SV=1	map	P19994	13	72.6	27.409	248	0	1.0411	0.7726
Methionine aminopeptidase 2	>sp|O34484|MAP12_BACSU Methionine aminopeptidase 2 OS=Bacillus subtilis (strain 168) GN=mapB PE=1 SV=1	mapB	O34484	14	75.5	27.211	249	0	0.94487	1.0585
MreB-like protein	>sp|P39751|MBL_BACSU MreB-like protein OS=Bacillus subtilis (strain 168) GN=mbl PE=3 SV=1	mbl	P39751	10	38.7	35.86	333	0	0.971	1.018
Cystathionine gamma-lyase	>sp|O05394|MCCB_BACSU Cystathionine gamma-lyase OS=Bacillus subtilis (strain 168) GN=mccB PE=1 SV=1	mccB	O05394	9	44.1	40.885	379	0	0.90167	1.046
Methyl-accepting chemotaxis protein McpA	>sp|P39214|MCPA_BACSU Methyl-accepting chemotaxis protein McpA OS=Bacillus subtilis (strain 168) GN=mcpA PE=1 SV=2	mcpA	P39214	20	36.8	72.313	661	0	1.0686	0.97528
Methyl-accepting chemotaxis protein McpB	>sp|P39215|MCPB_BACSU Methyl-accepting chemotaxis protein McpB OS=Bacillus subtilis (strain 168) GN=mcpB PE=1 SV=2	mcpB	P39215	24	56.3	71.9	662	0	1.0238	0.9977
Methyl-accepting chemotaxis protein McpC	>sp|P54576|MCPC_BACSU Methyl-accepting chemotaxis protein McpC OS=Bacillus subtilis (strain 168) GN=mcpC PE=1 SV=2	mcpC	P54576	31	60.3	72.03	655	0	1.0007	1.0003
Malate dehydrogenase	>sp|P49814|MDH_BACSU Malate dehydrogenase OS=Bacillus subtilis (strain 168) GN=mdh PE=1 SV=3	mdh	P49814	14	76.9	33.643	312	0	0.91421	1.1624
Maltodextrin-binding protein MdxE	>sp|O06989|MDXE_BACSU Maltodextrin-binding protein MdxE OS=Bacillus subtilis (strain 168) GN=mdxE PE=1 SV=1	mdxE	O06989	3	8.6	45.6	417	0	0.97746	1.021
Maltose phosphorylase	>sp|O06993|MALPY_BACSU Maltose phosphorylase OS=Bacillus subtilis (strain 168) GN=mdxK PE=3 SV=1	mdxK	O06993	6	10.6	88.278	757	0.0065014	0.98055	0.9713
Adapter protein MecA 1	>sp|P37958|MECA1_BACSU Adapter protein MecA 1 OS=Bacillus subtilis (strain 168) GN=mecA PE=1 SV=1	mecA	P37958	10	36.2	25.763	218	0	1.0295	0.98277
Adapter protein MecA 2	>sp|P50734|MECA2_BACSU Adapter protein MecA 2 OS=Bacillus subtilis (strain 168) GN=mecB PE=1 SV=1	mecB	P50734	5	32	22.156	194	0	1.1427	1.0871
Transcriptional activator protein med	>sp|O32436|MED_BACSU Transcriptional activator protein med OS=Bacillus subtilis (strain 168) GN=med PE=3 SV=1	med	O32436	6	20.5	35.31	317	0	1.0068	1.0633
Alpha-galactosidase	>sp|O34645|AGAL_BACSU Alpha-galactosidase OS=Bacillus subtilis (strain 168) GN=melA PE=3 SV=1	melA	O34645	9	32.9	49.263	432	0	0.9294	0.97277
Probable 1,4-dihydroxy-2-naphthoate octaprenyltransferase	>sp|P39582|MENA_BACSU Probable 1,4-dihydroxy-2-naphthoate octaprenyltransferase OS=Bacillus subtilis (strain 168) GN=menA PE=3 SV=1	menA	P39582	3	14.8	33.838	311	0	1.2586	1.4984
1,4-Dihydroxy-2-naphthoyl-CoA synthase	>sp|P23966|MENB_BACSU 1,4-Dihydroxy-2-naphthoyl-CoA synthase OS=Bacillus subtilis (strain 168) GN=menB PE=1 SV=2	menB	P23966	11	57.9	29.899	271	0	0.94022	1.4831
o-succinylbenzoate synthase	>sp|O34514|MENC_BACSU o-succinylbenzoate synthase OS=Bacillus subtilis (strain 168) GN=menC PE=1 SV=1	menC	O34514	8	30.5	41.628	371	0	1.0452	1.0255
2-succinyl-5-enolpyruvyl-6-hydroxy-3-cyclohexene-1-carboxylate synthase	>sp|P23970|MEND_BACSU 2-succinyl-5-enolpyruvyl-6-hydroxy-3-cyclohexene-1-carboxylate synthase OS=Bacillus subtilis (strain 168) GN=menD PE=1 SV=3	menD	P23970	11	24	64.091	580	0	1.0655	1.1969
2-succinylbenzoate--CoA ligase	>sp|P23971|MENE_BACSU 2-succinylbenzoate--CoA ligase OS=Bacillus subtilis (strain 168) GN=menE PE=3 SV=2	menE	P23971	7	21.8	54.19	486	0	0.9995	1.0093
Menaquinone-specific isochorismate synthase	>sp|P23973|MENF_BACSU Menaquinone-specific isochorismate synthase OS=Bacillus subtilis (strain 168) GN=menF PE=3 SV=2	menF	P23973	18	49.9	52.811	471	0	1.3556	0.72076
Homoserine O-succinyltransferase	>sp|P54167|META_BACSU Homoserine O-succinyltransferase OS=Bacillus subtilis (strain 168) GN=metA PE=3 SV=3	metA	P54167	7	26.2	35.37	301	0	0.34906	0.78075
Cystathionine beta-lyase MetC	>sp|O31632|METC_BACSU Cystathionine beta-lyase MetC OS=Bacillus subtilis (strain 168) GN=metC PE=1 SV=1	metC	O31632	14	46.9	42.491	390	0	0.9038	1.0609
5-methyltetrahydropteroyltriglutamate--homocysteine methyltransferase	>sp|P80877|METE_BACSU 5-methyltetrahydropteroyltriglutamate--homocysteine methyltransferase OS=Bacillus subtilis (strain 168) GN=metE PE=1 SV=4	metE	P80877	59	70.9	86.805	762	0	1.0372	0.96724
Methionine--tRNA ligase	>sp|P37465|SYM_BACSU Methionine--tRNA ligase OS=Bacillus subtilis (strain 168) GN=metG PE=3 SV=1	metG	P37465	34	57.5	76.187	664	0	0.93632	0.97947
Cystathionine gamma-synthase/O-acetylhomoserine (thiol)-lyase	>sp|O31631|METI_BACSU Cystathionine gamma-synthase/O-acetylhomoserine (thiol)-lyase OS=Bacillus subtilis (strain 168) GN=metI PE=1 SV=1	metI	O31631	14	61.4	41.705	373	0	1.077	1.0282
S-adenosylmethionine synthase	>sp|P54419|METK_BACSU S-adenosylmethionine synthase OS=Bacillus subtilis (strain 168) GN=metK PE=3 SV=2	metK	P54419	18	72.2	44.042	400	0	0.97003	0.97791
Methionine import ATP-binding protein MetN	>sp|O32169|METN_BACSU Methionine import ATP-binding protein MetN OS=Bacillus subtilis (strain 168) GN=metN PE=1 SV=1	metN	O32169	18	50.7	37.885	341	0	0.98282	1.0692
Methionine-binding lipoprotein MetQ	>sp|O32167|METQ_BACSU Methionine-binding lipoprotein MetQ OS=Bacillus subtilis (strain 168) GN=metQ PE=1 SV=1	metQ	O32167	18	66.4	30.355	274	0	1.0045	1.046
Transcription-repair-coupling factor	>sp|P37474|MFD_BACSU Transcription-repair-coupling factor OS=Bacillus subtilis (strain 168) GN=mfd PE=3 SV=1	mfd	P37474	39	42.3	133.81	1177	0	1.0137	1.0539
Methylglyoxal synthase	>sp|P42980|MGSA_BACSU Methylglyoxal synthase OS=Bacillus subtilis (strain 168) GN=mgsA PE=3 SV=1	mgsA	P42980	4	27	15.128	137	0	0.61243	0.72529
Regulatory protein MgsR	>sp|P54503|MGSR_BACSU Regulatory protein MgsR OS=Bacillus subtilis (strain 168) GN=mgsR PE=1 SV=2	mgsR	P54503	5	58.7	14.842	126	0	0.95125	1.0051
Magnesium transporter MgtE	>sp|O34442|MGTE_BACSU Magnesium transporter MgtE OS=Bacillus subtilis (strain 168) GN=mgtE PE=3 SV=1	mgtE	O34442	4	12.6	50.844	451	0	1.024	1.054
Putative ring-cleaving dioxygenase MhqA	>sp|O34689|MHQA_BACSU Putative ring-cleaving dioxygenase MhqA OS=Bacillus subtilis (strain 168) GN=mhqA PE=2 SV=1	mhqA	O34689	5	22.5	35.386	316	0	0.99134	1.0289
Putative hydrolase MhqD	>sp|O34842|MHQD_BACSU Putative hydrolase MhqD OS=Bacillus subtilis (strain 168) GN=mhqD PE=2 SV=1	mhqD	O34842	2	10	22.432	200	0	1.0076	0.87398
Putative ring-cleaving dioxygenase MhqE	>sp|O34543|MHQE_BACSU Putative ring-cleaving dioxygenase MhqE OS=Bacillus subtilis (strain 168) GN=mhqE PE=2 SV=1	mhqE	O34543	5	24.1	33.851	303	0	0.64535	0.84398
Putative NAD(P)H nitroreductase MhqN	>sp|P96692|MHQN_BACSU Putative NAD(P)H nitroreductase MhqN OS=Bacillus subtilis (strain 168) GN=mhqN PE=1 SV=2	mhqN	P96692	9	57.3	23.559	206	0	0.86935	0.93502
Putative ring-cleaving dioxygenase MhqO	>sp|P96693|MHQO_BACSU Putative ring-cleaving dioxygenase MhqO OS=Bacillus subtilis (strain 168) GN=mhqO PE=1 SV=1	mhqO	P96693	8	46.2	35.056	312	0	1.134	1.0922
Putative oxidoreductase MhqP	>sp|P96694|MHQP_BACSU Putative oxidoreductase MhqP OS=Bacillus subtilis (strain 168) GN=mhqP PE=2 SV=1	mhqP	P96694	1	8.5	13.276	129	0	1.0678	0.97211
HTH-type transcriptional regulator MhqR	>sp|O31672|MHQR_BACSU HTH-type transcriptional regulator MhqR OS=Bacillus subtilis (strain 168) GN=mhqR PE=2 SV=1	mhqR	O31672	6	47.6	16.567	145	0	1.004	1.0349
tRNA dimethylallyltransferase	>sp|O31795|MIAA_BACSU tRNA dimethylallyltransferase OS=Bacillus subtilis (strain 168) GN=miaA PE=3 SV=2	miaA	O31795	4	14.6	35.633	314	0	0.8361	0.92058
(Dimethylallyl)adenosine tRNA methylthiotransferase MiaB	>sp|O31778|MIAB_BACSU (Dimethylallyl)adenosine tRNA methylthiotransferase MiaB OS=Bacillus subtilis (strain 168) GN=miaB PE=1 SV=1	miaB	O31778	21	51.5	58.169	509	0	0.86617	1.3222
Septum site-determining protein MinC	>sp|Q01463|MINC_BACSU Septum site-determining protein MinC OS=Bacillus subtilis (strain 168) GN=minC PE=1 SV=1	minC	Q01463	8	31.4	24.997	226	0	1.0531	0.99705
Septum site-determining protein MinD	>sp|Q01464|MIND_BACSU Septum site-determining protein MinD OS=Bacillus subtilis (strain 168) GN=minD PE=1 SV=1	minD	Q01464	10	39.6	29.407	268	0	1.0202	0.99747
Cell division topological determinant MinJ	>sp|O34375|MINJ_BACSU Cell division topological determinant MinJ OS=Bacillus subtilis (strain 168) GN=minJ PE=1 SV=1	minJ	O34375	7	23.4	43.666	397	0	0.83978	0.99799
Membrane protein insertase MisCA	>sp|Q01625|MISCA_BACSU Membrane protein insertase MisCA OS=Bacillus subtilis (strain 168) GN=misCA PE=1 SV=2	misCA	Q01625	5	26.4	29.521	261	0	1.0659	0.94314
Membrane protein insertase MisCB	>sp|P54544|MISCB_BACSU Membrane protein insertase MisCB OS=Bacillus subtilis (strain 168) GN=misCB PE=1 SV=1	misCB	P54544	6	18.2	30.747	275	0	0.94698	0.92637
Malate-2H(+)/Na(+)-lactate antiporter	>sp|P54571|MLEN_BACSU Malate-2H(+)/Na(+)-lactate antiporter OS=Bacillus subtilis (strain 168) GN=mleN PE=1 SV=1	mleN	P54571	3	7.5	50.211	468	0	1.086	0.91863
UDP-N-acetylglucosamine 2-epimerase	>sp|P39131|MNAA_BACSU UDP-N-acetylglucosamine 2-epimerase OS=Bacillus subtilis (strain 168) GN=mnaA PE=1 SV=1	mnaA	P39131	11	48.9	42.634	380	0	1.01	1.0432
tRNA-specific 2-thiouridylase MnmA	>sp|O35020|MNMA_BACSU tRNA-specific 2-thiouridylase MnmA OS=Bacillus subtilis (strain 168) GN=mnmA PE=3 SV=4	mnmA	O35020	13	46.6	41.918	371	0	0.88392	0.99259
tRNA modification GTPase MnmE	>sp|P25811|MNME_BACSU tRNA modification GTPase MnmE OS=Bacillus subtilis (strain 168) GN=mnmE PE=3 SV=1	mnmE	P25811	5	19.2	50.974	459	0	0.96993	0.94364
tRNA uridine 5-carboxymethylaminomethyl modification enzyme MnmG	>sp|P25812|MNMG_BACSU tRNA uridine 5-carboxymethylaminomethyl modification enzyme MnmG OS=Bacillus subtilis (strain 168) GN=mnmG PE=3 SV=1	mnmG	P25812	22	45.7	69.752	628	0	0.91683	0.97533
Manganese-binding lipoprotein MntA	>sp|O34385|MNTA_BACSU Manganese-binding lipoprotein MntA OS=Bacillus subtilis (strain 168) GN=mntA PE=3 SV=1	mntA	O34385	6	24.8	33.418	306	0	1.1004	1.0965
Manganese transport system ATP-binding protein MntB	>sp|O34338|MNTB_BACSU Manganese transport system ATP-binding protein MntB OS=Bacillus subtilis (strain 168) GN=mntB PE=3 SV=1	mntB	O34338	3	19.2	27.881	250	0	0.56404	0.98685
Transcriptional regulator MntR	>sp|P54512|MNTR_BACSU Transcriptional regulator MntR OS=Bacillus subtilis (strain 168) GN=mntR PE=1 SV=2	mntR	P54512	6	69	16.759	142	0	0.64841	0.8337
Cyclic pyranopterin monophosphate synthase	>sp|P39757|MOAA_BACSU Cyclic pyranopterin monophosphate synthase OS=Bacillus subtilis (strain 168) GN=moaA PE=3 SV=1	moaA	P39757	11	33.4	38.549	341	0	1.148	0.84804
Molybdenum cofactor biosynthesis protein B	>sp|O34457|MOAB_BACSU Molybdenum cofactor biosynthesis protein B OS=Bacillus subtilis (strain 168) GN=moaB PE=3 SV=1	moaB	O34457	3	25.9	18.457	170	0	0.99415	1.0226
Cyclic pyranopterin monophosphate synthase accessory protein	>sp|O05520|MOAC_BACSU Cyclic pyranopterin monophosphate synthase accessory protein OS=Bacillus subtilis (strain 168) GN=moaC PE=3 SV=1	moaC	O05520	5	38.2	18.452	170	0	1.1123	0.95635
Molybdopterin synthase catalytic subunit	>sp|O31705|MOAE_BACSU Molybdopterin synthase catalytic subunit OS=Bacillus subtilis (strain 168) GN=moaE PE=3 SV=1	moaE	O31705	9	59.9	17.782	157	0	0.98178	1.0431
Probable molybdenum cofactor guanylyltransferase	>sp|O31701|MOBA_BACSU Probable molybdenum cofactor guanylyltransferase OS=Bacillus subtilis (strain 168) GN=mobA PE=3 SV=1	mobA	O31701	1	13.6	22.461	199	0	1.0608	0.97377
Probable molybdopterin-guanine dinucleotide biosynthesis adapter protein	>sp|O31704|MOBB_BACSU Probable molybdopterin-guanine dinucleotide biosynthesis adapter protein OS=Bacillus subtilis (strain 168) GN=mobB PE=3 SV=1	mobB	O31704	3	21.4	19.145	173	0	1.1121	0.99833
Molybdopterin molybdenumtransferase	>sp|O31703|MOEA_BACSU Molybdopterin molybdenumtransferase OS=Bacillus subtilis (strain 168) GN=moeA PE=3 SV=1	moeA	O31703	9	31.4	46.619	430	0	0.91889	0.96357
Molybdopterin-synthase adenylyltransferase	>sp|O31702|MOEB_BACSU Molybdopterin-synthase adenylyltransferase OS=Bacillus subtilis (strain 168) GN=moeB PE=3 SV=1	moeB	O31702	5	23.6	37.517	339	0	0.92259	0.97694
Motility protein A	>sp|P28611|MOTA_BACSU Motility protein A OS=Bacillus subtilis (strain 168) GN=motA PE=3 SV=1	motA	P28611	5	18.5	29.339	270	0	1.0927	0.99468
Motility protein B	>sp|P28612|MOTB_BACSU Motility protein B OS=Bacillus subtilis (strain 168) GN=motB PE=3 SV=1	motB	P28612	7	37.2	29.482	261	0	1.0377	1.0329
Phosphatidylglycerol lysyltransferase	>sp|C0H3X7|MPRF_BACSU Phosphatidylglycerol lysyltransferase OS=Bacillus subtilis (strain 168) GN=mprF PE=1 SV=1	mprF	C0H3X7	6	7.6	96.321	856	0	NaN	NaN
Phospho-N-acetylmuramoyl-pentapeptide-transferase	>sp|Q03521|MRAY_BACSU Phospho-N-acetylmuramoyl-pentapeptide-transferase OS=Bacillus subtilis (strain 168) GN=mraY PE=3 SV=2	mraY	Q03521	1	3.4	35.526	324	0	0.98796	1.0466
Protein MraZ	>sp|P55343|MRAZ_BACSU Protein MraZ OS=Bacillus subtilis (strain 168) GN=mraZ PE=3 SV=1	mraZ	P55343	4	53.1	16.568	143	0	0.42787	0.87067
Rod shape-determining protein MreB	>sp|Q01465|MREB_BACSU Rod shape-determining protein MreB OS=Bacillus subtilis (strain 168) GN=mreB PE=3 SV=3	mreB	Q01465	14	65.6	35.916	337	0	1.0324	1.1273
Cell shape-determining protein MreC	>sp|Q01466|MREC_BACSU Cell shape-determining protein MreC OS=Bacillus subtilis (strain 168) GN=mreC PE=1 SV=3	mreC	Q01466	11	47.2	32.14	290	0	1.012	0.96566
Metalloregulation DNA-binding stress protein	>sp|P37960|MRGA_BACSU Metalloregulation DNA-binding stress protein OS=Bacillus subtilis (strain 168) GN=mrgA PE=1 SV=2	mrgA	P37960	5	58.2	17.332	153	0	1.0545	0.96516
Mini-ribonuclease 3	>sp|O31418|MRNC_BACSU Mini-ribonuclease 3 OS=Bacillus subtilis (strain 168) GN=mrnC PE=1 SV=1	mrnC	O31418	4	28	16.229	143	0	0.99419	1.0723
Na(+)/H(+) antiporter subunit A	>sp|Q9K2S2|MRPA_BACSU Na(+)/H(+) antiporter subunit A OS=Bacillus subtilis (strain 168) GN=mrpA PE=1 SV=2	mrpA	Q9K2S2	4	4.7	89.53	801	0	1.0525	1.0298
Na(+)/H(+) antiporter subunit C	>sp|O05260|MRPC_BACSU Na(+)/H(+) antiporter subunit C OS=Bacillus subtilis (strain 168) GN=mrpC PE=1 SV=2	mrpC	O05260	2	22.1	12.285	113	0	0.81398	0.98718
Na(+)/H(+) antiporter subunit D	>sp|O05229|MRPD_BACSU Na(+)/H(+) antiporter subunit D OS=Bacillus subtilis (strain 168) GN=mrpD PE=1 SV=3	mrpD	O05229	4	5.5	53.476	493	0	1.0337	0.93746
Na(+)/H(+) antiporter subunit E	>sp|Q7WY60|MRPE_BACSU Na(+)/H(+) antiporter subunit E OS=Bacillus subtilis (strain 168) GN=mrpE PE=1 SV=2	mrpE	Q7WY60	3	20.9	18.38	158	0	0.9462	1.0022
Na(+)/H(+) antiporter subunit G	>sp|O05227|MRPG_BACSU Na(+)/H(+) antiporter subunit G OS=Bacillus subtilis (strain 168) GN=mrpG PE=1 SV=1	mrpG	O05227	1	15.3	13.626	124	0.0072816	0.90073	0.94811
Large-conductance mechanosensitive channel	>sp|P94585|MSCL_BACSU Large-conductance mechanosensitive channel OS=Bacillus subtilis (strain 168) GN=mscL PE=3 SV=1	mscL	P94585	3	20.8	14.28	130	0	0.86364	0.97964
Maltodextrin import ATP-binding protein MsmX	>sp|P94360|MSMX_BACSU Maltodextrin import ATP-binding protein MsmX OS=Bacillus subtilis (strain 168) GN=msmX PE=3 SV=1	msmX	P94360	11	32.9	41.365	365	0	1.0766	0.94815
Peptide methionine sulfoxide reductase MsrA	>sp|P54154|MSRA_BACSU Peptide methionine sulfoxide reductase MsrA OS=Bacillus subtilis (strain 168) GN=msrA PE=1 SV=1	msrA	P54154	6	33.9	20.182	177	0	1.1241	1.067
Peptide methionine sulfoxide reductase MsrB	>sp|P54155|MSRB_BACSU Peptide methionine sulfoxide reductase MsrB OS=Bacillus subtilis (strain 168) GN=msrB PE=1 SV=1	msrB	P54155	8	56.6	16.601	143	0	0.94152	1.021
HTH-type transcriptional activator mta	>sp|P71039|MTA_BACSU HTH-type transcriptional activator mta OS=Bacillus subtilis (strain 168) GN=mta PE=1 SV=1	mta	P71039	3	13.6	29.935	257	0	0.85183	1.0723
Threonylcarbamoyladenosine tRNA methylthiotransferase MtaB	>sp|P54462|MTAB_BACSU Threonylcarbamoyladenosine tRNA methylthiotransferase MtaB OS=Bacillus subtilis (strain 168) GN=mtaB PE=1 SV=1	mtaB	P54462	15	52.1	51.657	451	0	0.9938	0.95668
PTS system mannitol-specific EIICB component;Mannitol permease IIC component;Mannitol-specific phosphotransferase enzyme IIB component	>sp|P42956|PTMCB_BACSU PTS system mannitol-specific EIICB component OS=Bacillus subtilis (strain 168) GN=mtlA PE=3 SV=4	mtlA	P42956	6	18.6	50.184	478	0	0.92918	0.92291
Mannitol-1-phosphate 5-dehydrogenase	>sp|P42957|MTLD_BACSU Mannitol-1-phosphate 5-dehydrogenase OS=Bacillus subtilis (strain 168) GN=mtlD PE=3 SV=2	mtlD	P42957	2	9.7	41.117	373	0.0020877	0.99842	0.71535
Mannitol-specific phosphotransferase enzyme IIA component	>sp|C0H3V2|PTMA_BACSU Mannitol-specific phosphotransferase enzyme IIA component OS=Bacillus subtilis (strain 168) GN=mtlF PE=1 SV=1	mtlF	C0H3V2	4	55.2	15.747	143	0	1.044	1.0518
Transcriptional regulator MtlR;Putative phosphotransferase enzyme IIB component;Putative phosphotransferase enzyme IIA component	>sp|P96574|MTLR_BACSU Transcriptional regulator MtlR OS=Bacillus subtilis (strain 168) GN=mtlR PE=2 SV=1	mtlR	P96574	10	16.6	78.852	694	0	4.9986	1.9176
Methylthioribose-1-phosphate isomerase	>sp|O31662|MTNA_BACSU Methylthioribose-1-phosphate isomerase OS=Bacillus subtilis (strain 168) GN=mtnA PE=1 SV=1	mtnA	O31662	10	49.9	38.86	353	0	0.94128	0.69168
Methylthioribulose-1-phosphate dehydratase	>sp|O31668|MTNB_BACSU Methylthioribulose-1-phosphate dehydratase OS=Bacillus subtilis (strain 168) GN=mtnB PE=1 SV=1	mtnB	O31668	15	70.3	23.488	209	0	1.0496	0.99095
Acireductone dioxygenase	>sp|O31669|MTND_BACSU Acireductone dioxygenase OS=Bacillus subtilis (strain 168) GN=mtnD PE=3 SV=1	mtnD	O31669	7	39.3	20.824	178	0	0.87929	0.83962
Transaminase MtnE	>sp|O31665|MTNE_BACSU Transaminase MtnE OS=Bacillus subtilis (strain 168) GN=mtnE PE=3 SV=1	mtnE	O31665	14	47.7	44.042	398	0	1.0118	1.0493
Methylthioribose kinase	>sp|O31663|MTNK_BACSU Methylthioribose kinase OS=Bacillus subtilis (strain 168) GN=mtnK PE=1 SV=2	mtnK	O31663	10	39	45.085	397	0	0.79015	1.0616
5-methylthioadenosine/S-adenosylhomocysteine nucleosidase	>sp|O32028|MTNN_BACSU 5-methylthioadenosine/S-adenosylhomocysteine nucleosidase OS=Bacillus subtilis (strain 168) GN=mtnN PE=3 SV=1	mtnN	O32028	7	61.9	25.264	231	0	1.0499	0.9497
UPF0012 hydrolase MtnU	>sp|O31664|MTNU_BACSU Hydrolase MtnU OS=Bacillus subtilis (strain 168) GN=mtnU PE=3 SV=1	mtnU	O31664	9	44.4	29.399	259	0	0.90158	0.83845
2,3-diketo-5-methylthiopentyl-1-phosphate enolase	>sp|O31666|MTNW_BACSU 2,3-diketo-5-methylthiopentyl-1-phosphate enolase OS=Bacillus subtilis (strain 168) GN=mtnW PE=1 SV=2	mtnW	O31666	16	44.2	44.042	405	0	2.5051	0.83027
2-hydroxy-3-keto-5-methylthiopentenyl-1-phosphate phosphatase	>sp|O31667|MTNX_BACSU 2-hydroxy-3-keto-5-methylthiopentenyl-1-phosphate phosphatase OS=Bacillus subtilis (strain 168) GN=mtnX PE=1 SV=1	mtnX	O31667	9	61.3	27.002	235	0	NaN	NaN
Transcription attenuation protein MtrB	>sp|P19466|MTRB_BACSU Transcription attenuation protein MtrB OS=Bacillus subtilis (strain 168) GN=mtrB PE=1 SV=1	mtrB	P19466	5	81.3	8.3284	75	0	0.93821	1.0993
UDP-N-acetylglucosamine 1-carboxyvinyltransferase 1	>sp|P70965|MURA1_BACSU UDP-N-acetylglucosamine 1-carboxyvinyltransferase 1 OS=Bacillus subtilis (strain 168) GN=murAA PE=1 SV=1	murAA	P70965	14	42.2	46.7	436	0	0.94283	1.1695
UDP-N-acetylglucosamine 1-carboxyvinyltransferase 2	>sp|P19670|MURA2_BACSU UDP-N-acetylglucosamine 1-carboxyvinyltransferase 2 OS=Bacillus subtilis (strain 168) GN=murAB PE=1 SV=4	murAB	P19670	16	61.3	46	429	0	1.32	1.7158
UDP-N-acetylenolpyruvoylglucosamine reductase	>sp|P18579|MURB_BACSU UDP-N-acetylenolpyruvoylglucosamine reductase OS=Bacillus subtilis (strain 168) GN=murB PE=3 SV=1	murB	P18579	12	51.5	32.807	303	0	1.0573	1.0365
UDP-N-acetylmuramate--L-alanine ligase	>sp|P40778|MURC_BACSU UDP-N-acetylmuramate--L-alanine ligase OS=Bacillus subtilis (strain 168) GN=murC PE=3 SV=2	murC	P40778	19	54.4	48.364	432	0	0.91127	0.97912
UDP-N-acetylmuramoylalanine--D-glutamate ligase	>sp|Q03522|MURD_BACSU UDP-N-acetylmuramoylalanine--D-glutamate ligase OS=Bacillus subtilis (strain 168) GN=murD PE=3 SV=1	murD	Q03522	27	64.5	49.65	451	0	1.1287	1.1407
UDP-N-acetylmuramoyl-L-alanyl-D-glutamate--2,6-diaminopimelate ligase	>sp|Q03523|MURE_BACSU UDP-N-acetylmuramoyl-L-alanyl-D-glutamate--2,6-diaminopimelate ligase OS=Bacillus subtilis (strain 168) GN=murE PE=3 SV=1	murE	Q03523	22	48.6	54.325	494	0	1.0926	1.292
UDP-N-acetylmuramoyl-tripeptide--D-alanyl-D-alanine ligase	>sp|P96613|MURF_BACSU UDP-N-acetylmuramoyl-tripeptide--D-alanyl-D-alanine ligase OS=Bacillus subtilis (strain 168) GN=murF PE=3 SV=1	murF	P96613	23	72.9	49.722	457	0	0.99549	0.90059
UDP-N-acetylglucosamine--N-acetylmuramyl-(pentapeptide) pyrophosphoryl-undecaprenol N-acetylglucosamine transferase	>sp|P37585|MURG_BACSU UDP-N-acetylglucosamine--N-acetylmuramyl-(pentapeptide) pyrophosphoryl-undecaprenol N-acetylglucosamine transferase OS=Bacillus subtilis (strain 168) GN=murG PE=3 SV=3	murG	P37585	15	57	39.936	363	0	1.024	1.0303
N-acetylmuramic acid 6-phosphate etherase	>sp|Q45582|MURQ_BACSU N-acetylmuramic acid 6-phosphate etherase OS=Bacillus subtilis (strain 168) GN=murQ PE=1 SV=2	murQ	Q45582	10	48.7	32.7	304	0	1.1671	1.1473
DNA mismatch repair protein MutL	>sp|P49850|MUTL_BACSU DNA mismatch repair protein MutL OS=Bacillus subtilis (strain 168) GN=mutL PE=1 SV=1	mutL	P49850	11	22.8	70.431	627	0	0.88774	0.84869
Formamidopyrimidine-DNA glycosylase	>sp|O34403|FPG_BACSU Formamidopyrimidine-DNA glycosylase OS=Bacillus subtilis (strain 168) GN=mutM PE=3 SV=4	mutM	O34403	7	35.5	31.001	276	0	1.0561	0.99987
DNA mismatch repair protein MutS	>sp|P49849|MUTS_BACSU DNA mismatch repair protein MutS OS=Bacillus subtilis (strain 168) GN=mutS PE=3 SV=3	mutS	P49849	25	39.9	97.603	858	0	0.73872	0.57963
MutS2 protein	>sp|P94545|MUTS2_BACSU Endonuclease MutS2 OS=Bacillus subtilis (strain 168) GN=mutSB PE=3 SV=2	mutSB	P94545	31	47.1	87.416	785	0	1.1072	1.0067
Quinolinate synthase A	>sp|Q9KWZ1|NADA_BACSU Quinolinate synthase A OS=Bacillus subtilis (strain 168) GN=nadA PE=3 SV=2	nadA	Q9KWZ1	20	59.5	41.492	368	0	0.99984	1.0167
L-aspartate oxidase	>sp|P38032|NADB_BACSU L-aspartate oxidase OS=Bacillus subtilis (strain 168) GN=nadB PE=3 SV=1	nadB	P38032	9	29.8	58.239	531	0	0.85914	0.88599
Probable nicotinate-nucleotide pyrophosphorylase [carboxylating]	>sp|P39666|NADC_BACSU Probable nicotinate-nucleotide pyrophosphorylase [carboxylating] OS=Bacillus subtilis (strain 168) GN=nadC PE=1 SV=2	nadC	P39666	12	42.9	31.393	289	0	1.0226	1.0246
Nicotinate-nucleotide adenylyltransferase	>sp|P54455|NADD_BACSU Nicotinate-nucleotide adenylyltransferase OS=Bacillus subtilis (strain 168) GN=nadD PE=1 SV=1	nadD	P54455	5	28	22.156	189	0	1.5601	1.3738
NH(3)-dependent NAD(+) synthetase	>sp|P08164|NADE_BACSU NH(3)-dependent NAD(+) synthetase OS=Bacillus subtilis (strain 168) GN=nadE PE=1 SV=5	nadE	P08164	15	55.5	30.395	272	0	0.97097	0.88831
Transcription repressor NadR	>sp|P39667|NADR_BACSU Transcription repressor NadR OS=Bacillus subtilis (strain 168) GN=nadR PE=1 SV=2	nadR	P39667	4	33.3	19.928	180	0	1.2286	1.6339
N-acetylglucosamine-6-phosphate deacetylase	>sp|O34450|NAGA_BACSU N-acetylglucosamine-6-phosphate deacetylase OS=Bacillus subtilis (strain 168) GN=nagA PE=1 SV=1	nagA	O34450	12	45.2	42.622	396	0	0.52331	0.58795
Glucosamine-6-phosphate deaminase 1	>sp|O35000|NAGB_BACSU Glucosamine-6-phosphate deaminase 1 OS=Bacillus subtilis (strain 168) GN=nagB PE=1 SV=1	nagB	O35000	4	34.7	26.991	242	0	0.96707	0.9629
PTS system N-acetylglucosamine-specific EIICB component;N-acetylglucosamine permease IIC component;N-acetylglucosamine-specific phosphotransferase enzyme IIB component	>sp|O34521|PTWCB_BACSU PTS system N-acetylglucosamine-specific EIICB component OS=Bacillus subtilis (strain 168) GN=nagP PE=3 SV=1	nagP	O34521	5	23.7	48.58	452	0	1.0591	1.1136
NADPH dehydrogenase	>sp|P54550|NAMA_BACSU NADPH dehydrogenase OS=Bacillus subtilis (strain 168) GN=namA PE=1 SV=3	namA	P54550	7	32.8	37.583	338	0	0.78244	0.95211
Uncharacterized carboxylesterase nap	>sp|P96688|NAP_BACSU Uncharacterized carboxylesterase nap OS=Bacillus subtilis (strain 168) GN=nap PE=1 SV=1	nap	P96688	3	21	33.953	300	0	0.98944	1.0177
Nitrate reductase alpha chain	>sp|P42175|NARG_BACSU Nitrate reductase alpha chain OS=Bacillus subtilis (strain 168) GN=narG PE=3 SV=2	narG	P42175	34	36.5	139.1	1228	0	0.76592	0.98489
Nitrate reductase beta chain	>sp|P42176|NARH_BACSU Nitrate reductase beta chain OS=Bacillus subtilis (strain 168) GN=narH PE=3 SV=1	narH	P42176	10	31.6	55.472	487	0	0.92419	1.0448
Probable nitrate reductase molybdenum cofactor assembly chaperone NarJ	>sp|P42178|NARJ_BACSU Probable nitrate reductase molybdenum cofactor assembly chaperone NarJ OS=Bacillus subtilis (strain 168) GN=narJ PE=3 SV=1	narJ	P42178	3	22.3	21.21	184	0	0.7995	1.0465
Nitrite reductase [NAD(P)H]	>sp|P42435|NASD_BACSU Nitrite reductase [NAD(P)H] OS=Bacillus subtilis (strain 168) GN=nasD PE=2 SV=1	nasD	P42435	29	47	88.431	805	0	0.66208	1.0521
Assimilatory nitrite reductase [NAD(P)H] small subunit	>sp|P42436|NASE_BACSU Assimilatory nitrite reductase [NAD(P)H] small subunit OS=Bacillus subtilis (strain 168) GN=nasE PE=2 SV=1	nasE	P42436	6	80.2	11.895	106	0	0.93611	0.78582
Uroporphyrinogen-III C-methyltransferase	>sp|P42437|NASF_BACSU Uroporphyrinogen-III C-methyltransferase OS=Bacillus subtilis (strain 168) GN=nasF PE=2 SV=1	nasF	P42437	15	43.7	53.868	483	0	0.57327	0.94697
Protein NatB	>sp|P46904|NATB_BACSU Protein NatB OS=Bacillus subtilis (strain 168) GN=natB PE=4 SV=2	natB	P46904	7	18.4	42.792	386	0	0.89795	1.0125
Probable NADH-quinone oxidoreductase subunit 5	>sp|P39755|NDHF_BACSU Probable NADH-quinone oxidoreductase subunit 5 OS=Bacillus subtilis (strain 168) GN=ndhF PE=3 SV=2	ndhF	P39755	1	2	55.467	505	0.00042141	1.0252	1.0197
Nucleoside diphosphate kinase	>sp|P31103|NDK_BACSU Nucleoside diphosphate kinase OS=Bacillus subtilis (strain 168) GN=ndk PE=1 SV=3	ndk	P31103	8	71.1	16.958	149	0	0.75973	0.88614
mRNA interferase EndoA	>sp|P96622|ENDOA_BACSU mRNA interferase EndoA OS=Bacillus subtilis (strain 168) GN=ndoA PE=1 SV=1	ndoA	P96622	4	37.1	12.978	116	0	0.99639	1.0377
Antitoxin EndoAI	>sp|P96621|ENDAI_BACSU Antitoxin EndoAI OS=Bacillus subtilis (strain 168) GN=ndoAI PE=1 SV=1	ndoAI	P96621	2	32.3	10.547	93	0	0.94592	0.99929
Probable endonuclease 4	>sp|P54476|END4_BACSU Probable endonuclease 4 OS=Bacillus subtilis (strain 168) GN=nfo PE=3 SV=1	nfo	P54476	11	50.8	33.068	297	0	0.31775	0.85257
FMN reductase (NADPH)	>sp|P39605|NFRA1_BACSU FMN reductase (NADPH) OS=Bacillus subtilis (strain 168) GN=nfrA1 PE=1 SV=1	nfrA1	P39605	9	60.6	28.32	249	0	0.87933	1.1444
FMN reductase [NAD(P)H]	>sp|P94424|NFRA2_BACSU FMN reductase [NAD(P)H] OS=Bacillus subtilis (strain 168) GN=nfrA2 PE=1 SV=1	nfrA2	P94424	2	11.6	27.867	249	0	0.96141	0.96033
Sodium, potassium, lithium and rubidium/H(+) antiporter	>sp|O32212|NHAK_BACSU Sodium, potassium, lithium and rubidium/H(+) antiporter OS=Bacillus subtilis (strain 168) GN=nhaK PE=1 SV=1	nhaK	O32212	6	9.9	75.227	670	0	0.90762	0.98038
Stress response protein NhaX	>sp|O07552|NHAX_BACSU Stress response protein NhaX OS=Bacillus subtilis (strain 168) GN=nhaX PE=2 SV=2	nhaX	O07552	3	22.3	18.014	166	0	1.0518	0.91181
Putative cysteine desulfurase NifS	>sp|P38033|ISCS_BACSU Putative cysteine desulfurase NifS OS=Bacillus subtilis (strain 168) GN=nifS PE=2 SV=1	nifS	P38033	9	26.8	43.785	395	0	0.89915	1.0278
NifU-like protein	>sp|O32163|NIFU_BACSU NifU-like protein OS=Bacillus subtilis (strain 168) GN=nifU PE=1 SV=1	nifU	O32163	7	64.6	16.166	147	0	0.89936	0.94195
DNA-entry nuclease inhibitor	>sp|P12669|NIN_BACSU DNA-entry nuclease inhibitor OS=Bacillus subtilis (strain 168) GN=nin PE=1 SV=1	nin	P12669	8	75.8	14.997	132	0	0.98305	0.99355
Nucleoid occlusion protein	>sp|P37524|NOC_BACSU Nucleoid occlusion protein OS=Bacillus subtilis (strain 168) GN=noc PE=1 SV=1	noc	P37524	9	35.3	32.794	283	0	1.0213	1.0491
Nitric oxide synthase oxygenase	>sp|O34453|NOSO_BACSU Nitric oxide synthase oxygenase OS=Bacillus subtilis (strain 168) GN=nos PE=1 SV=2	nos	O34453	15	51.8	41.903	363	0	1.4175	0.87563
Ribonucleoside-diphosphate reductase subunit alpha	>sp|P50620|RIR1_BACSU Ribonucleoside-diphosphate reductase subunit alpha OS=Bacillus subtilis (strain 168) GN=nrdE PE=3 SV=1	nrdE	P50620	29	49.1	80.688	700	0	0.97798	0.98855
Ribonucleoside-diphosphate reductase NrdEB subunit alpha;Bsu nrdEB intein	>sp|O31875|NRDEB_BACSU Ribonucleoside-diphosphate reductase NrdEB subunit alpha OS=Bacillus subtilis (strain 168) GN=nrdEB PE=3 SV=2	nrdEB	O31875	11	9.9	124.62	1084	0	0.89362	0.82016
Ribonucleoside-diphosphate reductase subunit beta;SPBc2 prophage-derived ribonucleoside-diphosphate reductase subunit beta	>sp|P50621|RIR2_BACSU Ribonucleoside-diphosphate reductase subunit beta OS=Bacillus subtilis (strain 168) GN=nrdF PE=1 SV=1;>sp|O30601|YOSP_BACSU SPBc2 prophage-derived ribonucleoside-diphosphate reductase subunit beta OS=Bacillus subtilis (strain 168) GN=	nrdF;yosP	P50621;O30601	NaN	38.9	38.378	329	0	1.0946	0.94525
Protein NrdI	>sp|P50618|NRDI_BACSU Protein NrdI OS=Bacillus subtilis (strain 168) GN=nrdI PE=1 SV=1	nrdI	P50618	7	60.8	14.602	130	0	1.0483	1.0358
Transcriptional repressor NrdR	>sp|Q45549|NRDR_BACSU Transcriptional repressor NrdR OS=Bacillus subtilis (strain 168) GN=nrdR PE=3 SV=2	nrdR	Q45549	11	74.3	17.913	152	0	0.94128	0.99948
Nitrogen regulatory PII-like protein	>sp|Q07428|NRGB_BACSU Nitrogen regulatory PII-like protein OS=Bacillus subtilis (strain 168) GN=nrgB PE=2 SV=1	nrgB	Q07428	6	58.6	12.822	116	0	1.0757	1.0455
Bifunctional oligoribonuclease and PAP phosphatase NrnA	>sp|O34600|NRNA_BACSU Bifunctional oligoribonuclease and PAP phosphatase NrnA OS=Bacillus subtilis (strain 168) GN=nrnA PE=1 SV=1	nrnA	O34600	5	35.5	35.084	313	0	2.5918	1.3371
HTH-type transcriptional regulator NsrR	>sp|O07573|NSRR_BACSU HTH-type transcriptional regulator NsrR OS=Bacillus subtilis (strain 168) GN=nsrR PE=4 SV=1	nsrR	O07573	6	61	16.609	146	0	0.96881	1.0271
NTD biosynthesis operon protein NtdA	>sp|O07566|NTDA_BACSU 3-oxo-glucose-6-phosphate:glutamate aminotransferase OS=Bacillus subtilis (strain 168) GN=ntdA PE=1 SV=1	ntdA	O07566	16	45.6	50.14	441	0	1.0456	0.85814
NTD biosynthesis operon putative hydrolase NtdB	>sp|O07565|NTDB_BACSU Kanosamine-6-phosphate phosphatase OS=Bacillus subtilis (strain 168) GN=ntdB PE=1 SV=2	ntdB	O07565	3	8.9	32.568	282	0	1.0565	1.0036
NTD biosynthesis operon putative oxidoreductase NtdC	>sp|O07564|NTDC_BACSU Glucose-6-phosphate 3-dehydrogenase OS=Bacillus subtilis (strain 168) GN=ntdC PE=1 SV=2	ntdC	O07564	1	3.7	39.272	350	0	0.80571	0.86614
NTD biosynthesis operon regulator NtdR	>sp|O07567|NTDR_BACSU NTD biosynthesis operon regulator NtdR OS=Bacillus subtilis (strain 168) GN=ntdR PE=4 SV=1	ntdR	O07567	9	39.8	37.686	329	0	1.088	1.0286
Endonuclease III	>sp|P39788|END3_BACSU Endonuclease III OS=Bacillus subtilis (strain 168) GN=nth PE=3 SV=1	nth	P39788	5	27.9	25	219	0	1.1828	0.56074
DNA-entry nuclease	>sp|P12667|NUCA_BACSU DNA-entry nuclease OS=Bacillus subtilis (strain 168) GN=nucA PE=4 SV=2	nucA	P12667	2	18.4	16.259	147	0	0.95766	0.90764
ADP-ribose pyrophosphatase	>sp|P54570|ADPP_BACSU ADP-ribose pyrophosphatase OS=Bacillus subtilis (strain 168) GN=nudF PE=1 SV=1	nudF	P54570	9	63.2	20.98	185	0	1.0778	1.0157
Purine nucleoside transport protein NupG	>sp|P42312|NUPG_BACSU Purine nucleoside transport protein NupG OS=Bacillus subtilis (strain 168) GN=nupG PE=1 SV=2	nupG	P42312	3	7.1	43.719	397	0	1.1345	1.0654
Transcription termination/antitermination protein NusA	>sp|P32727|NUSA_BACSU Transcription termination/antitermination protein NusA OS=Bacillus subtilis (strain 168) GN=nusA PE=3 SV=2	nusA	P32727	18	72	41.725	371	0	0.95717	0.88886
N utilization substance protein B homolog	>sp|P54520|NUSB_BACSU N utilization substance protein B homolog OS=Bacillus subtilis (strain 168) GN=nusB PE=3 SV=2	nusB	P54520	1	7.6	14.952	131	0	0.98379	1.172
Transcription termination/antitermination protein NusG	>sp|Q06795|NUSG_BACSU Transcription termination/antitermination protein NusG OS=Bacillus subtilis (strain 168) GN=nusG PE=1 SV=1	nusG	Q06795	9	62.7	20.126	177	0	0.96641	0.93133
GTPase ObgE	>sp|P20964|OBG_BACSU GTPase ObgE OS=Bacillus subtilis (strain 168) GN=obg PE=1 SV=1	obg	P20964	12	33.4	47.688	428	0	0.96855	0.91622
2-oxoglutarate dehydrogenase E1 component	>sp|P23129|ODO1_BACSU 2-oxoglutarate dehydrogenase E1 component OS=Bacillus subtilis (strain 168) GN=odhA PE=3 SV=3	odhA	P23129	41	56.2	106.28	944	0	0.91885	0.86342
Dihydrolipoyllysine-residue succinyltransferase component of 2-oxoglutarate dehydrogenase complex	>sp|P16263|ODO2_BACSU Dihydrolipoyllysine-residue succinyltransferase component of 2-oxoglutarate dehydrogenase complex OS=Bacillus subtilis (strain 168) GN=odhB PE=3 SV=2	odhB	P16263	25	77	46.003	417	0	0.98518	0.98671
Methylated-DNA--protein-cysteine methyltransferase, constitutive	>sp|P11742|OGT_BACSU Methylated-DNA--protein-cysteine methyltransferase, constitutive OS=Bacillus subtilis (strain 168) GN=ogt PE=1 SV=1	ogt	P11742	5	43	18.752	165	0	1.0777	0.82641
Organic hydroperoxide resistance protein OhrA	>sp|O34762|OHRA_BACSU Organic hydroperoxide resistance protein OhrA OS=Bacillus subtilis (strain 168) GN=ohrA PE=2 SV=1	ohrA	O34762	9	95.7	14.868	141	0	NaN	NaN
Organic hydroperoxide resistance protein OhrB	>sp|P80242|OHRB_BACSU Organic hydroperoxide resistance protein OhrB OS=Bacillus subtilis (strain 168) GN=ohrB PE=1 SV=3	ohrB	P80242	7	81.6	14.6	136	0	0.51688	0.27093
Organic hydroperoxide resistance transcriptional regulator	>sp|O34777|OHRR_BACSU Organic hydroperoxide resistance transcriptional regulator OS=Bacillus subtilis (strain 168) GN=ohrR PE=1 SV=1	ohrR	O34777	5	51	17.003	147	0	1.0177	0.95489
Oligopeptide-binding protein OppA	>sp|P24141|OPPA_BACSU Oligopeptide-binding protein OppA OS=Bacillus subtilis (strain 168) GN=oppA PE=1 SV=1	oppA	P24141	30	48.3	61.524	545	0	1.0356	0.88188
Oligopeptide transport system permease protein OppB	>sp|P24138|OPPB_BACSU Oligopeptide transport system permease protein OppB OS=Bacillus subtilis (strain 168) GN=oppB PE=2 SV=2	oppB	P24138	3	13.2	34.074	311	0	0.95094	0.91797
Oligopeptide transport system permease protein OppC	>sp|P24139|OPPC_BACSU Oligopeptide transport system permease protein OppC OS=Bacillus subtilis (strain 168) GN=oppC PE=2 SV=1	oppC	P24139	2	9.5	33.621	305	0	1.0627	1.0826
Oligopeptide transport ATP-binding protein OppD	>sp|P24136|OPPD_BACSU Oligopeptide transport ATP-binding protein OppD OS=Bacillus subtilis (strain 168) GN=oppD PE=2 SV=2	oppD	P24136	17	48.6	39.764	358	0	0.94712	0.95461
Oligopeptide transport ATP-binding protein OppF	>sp|P24137|OPPF_BACSU Oligopeptide transport ATP-binding protein OppF OS=Bacillus subtilis (strain 168) GN=oppF PE=2 SV=3	oppF	P24137	10	52.5	34.748	305	0	0.94147	0.90695
Glycine betaine transport ATP-binding protein OpuAA	>sp|P46920|OPUAA_BACSU Glycine betaine transport ATP-binding protein OpuAA OS=Bacillus subtilis (strain 168) GN=opuAA PE=1 SV=3	opuAA	P46920	15	44.5	46.468	418	0	1.1401	1.0688
Glycine betaine transport system permease protein OpuAB	>sp|P46921|OPUAB_BACSU Glycine betaine transport system permease protein OpuAB OS=Bacillus subtilis (strain 168) GN=opuAB PE=1 SV=1	opuAB	P46921	2	11	30.247	282	0	0.87458	0.85212
Glycine betaine-binding protein OpuAC	>sp|P46922|OPUAC_BACSU Glycine betaine-binding protein OpuAC OS=Bacillus subtilis (strain 168) GN=opuAC PE=1 SV=1	opuAC	P46922	14	54.3	32.215	293	0	0.98772	0.88448
Choline transport ATP-binding protein OpuBA	>sp|Q45460|OPUBA_BACSU Choline transport ATP-binding protein OpuBA OS=Bacillus subtilis (strain 168) GN=opuBA PE=2 SV=2	opuBA	Q45460	8	40.4	43.075	381	0	0.90462	0.93579
Choline transport system permease protein OpuBB;Glycine betaine/carnitine/choline transport system permease protein OpuCB	>sp|Q45461|OPUBB_BACSU Choline transport system permease protein OpuBB OS=Bacillus subtilis (strain 168) GN=opuBB PE=2 SV=2;>sp|O34878|OPUCB_BACSU Glycine betaine/carnitine/choline transport system permease protein OpuCB OS=Bacillus subtilis (strain 168) G	opuBB;opuCB	Q45461;O34878	NaN	3.2	23.163	217	0.0088567	1.0102	1.1414
Choline-binding protein	>sp|Q45462|OPUBC_BACSU Choline-binding protein OS=Bacillus subtilis (strain 168) GN=opuBC PE=1 SV=2	opuBC	Q45462	10	46.1	34.4	306	0	1.0706	0.8096
Glycine betaine/carnitine/choline transport ATP-binding protein OpuCA	>sp|O34992|OPUCA_BACSU Glycine betaine/carnitine/choline transport ATP-binding protein OpuCA OS=Bacillus subtilis (strain 168) GN=opuCA PE=1 SV=1	opuCA	O34992	15	56.6	43.247	380	0	1.1261	1.0714
Glycine betaine/carnitine/choline-binding protein OpuCC	>sp|O32243|OPUCC_BACSU Glycine betaine/carnitine/choline-binding protein OpuCC OS=Bacillus subtilis (strain 168) GN=opuCC PE=1 SV=1	opuCC	O32243	11	38.6	33.956	303	0	1.0876	1.0255
Glycine betaine/carnitine/choline transport system permease protein OpuCD	>sp|O34742|OPUCD_BACSU Glycine betaine/carnitine/choline transport system permease protein OpuCD OS=Bacillus subtilis (strain 168) GN=opuCD PE=1 SV=1	opuCD	O34742	2	4.4	24.55	229	0	0.94705	1.0562
Glycine betaine transporter OpuD	>sp|P54417|OPUD_BACSU Glycine betaine transporter OpuD OS=Bacillus subtilis (strain 168) GN=opuD PE=1 SV=1	opuD	P54417	1	3.3	56.122	512	0	1.0324	1.0287
Oxalate decarboxylase OxdC	>sp|O34714|OXDC_BACSU Oxalate decarboxylase OxdC OS=Bacillus subtilis (strain 168) GN=oxdC PE=1 SV=1	oxdC	O34714	11	45.5	43.566	385	0	0.91792	0.7259
Para-aminobenzoate/anthranilate synthase glutamine amidotransferase component II;Para-aminobenzoate synthase glutamine amidotransferase component II;Anthranilate synthase component II	>sp|P28819|PABA_BACSU Aminodeoxychorismate/anthranilate synthase component 2 OS=Bacillus subtilis (strain 168) GN=pabA PE=2 SV=1	pabA	P28819	4	40.2	21.685	194	0	0.92008	0.91083
Para-aminobenzoate synthase component 1	>sp|P28820|PABB_BACSU Aminodeoxychorismate synthase component 1 OS=Bacillus subtilis (strain 168) GN=pabB PE=1 SV=1	pabB	P28820	8	23.4	53.251	470	0	0.91884	0.67178
Aminodeoxychorismate lyase	>sp|P28821|PABC_BACSU Aminodeoxychorismate lyase OS=Bacillus subtilis (strain 168) GN=pabC PE=3 SV=1	pabC	P28821	6	26.3	33.515	293	0	1.0547	1.1555
Phenolic acid decarboxylase PadC	>sp|O07006|PADC_BACSU Phenolic acid decarboxylase PadC OS=Bacillus subtilis (strain 168) GN=padC PE=1 SV=1	padC	O07006	6	47.8	19.076	161	0	0.98892	0.94321
Negative transcription regulator PadR	>sp|P94443|PADR_BACSU Negative transcription regulator PadR OS=Bacillus subtilis (strain 168) GN=padR PE=4 SV=1	padR	P94443	10	74.7	21.222	182	0	0.98816	0.95105
Protease synthase and sporulation negative regulatory protein PAI 1	>sp|P21340|PAIA_BACSU Protease synthase and sporulation negative regulatory protein PAI 1 OS=Bacillus subtilis (strain 168) GN=paiA PE=1 SV=3	paiA	P21340	9	66.9	20.015	172	0	0.97067	1.0759
Protease synthase and sporulation protein PAI 2	>sp|P21341|PAIB_BACSU Protease synthase and sporulation protein PAI 2 OS=Bacillus subtilis (strain 168) GN=paiB PE=1 SV=3	paiB	P21341	7	36.2	24.283	207	0	0.86459	0.84754
3-methyl-2-oxobutanoate hydroxymethyltransferase	>sp|P52996|PANB_BACSU 3-methyl-2-oxobutanoate hydroxymethyltransferase OS=Bacillus subtilis (strain 168) GN=panB PE=3 SV=1	panB	P52996	10	60.3	29.758	277	0	NaN	NaN
Pantothenate synthetase	>sp|P52998|PANC_BACSU Pantothenate synthetase OS=Bacillus subtilis (strain 168) GN=panC PE=3 SV=1	panC	P52998	8	46.2	31.958	286	0	1.0396	0.9834
Aspartate 1-decarboxylase;Aspartate 1-decarboxylase beta chain;Aspartate 1-decarboxylase alpha chain	>sp|P52999|PAND_BACSU Aspartate 1-decarboxylase OS=Bacillus subtilis (strain 168) GN=panD PE=3 SV=1	panD	P52999	3	37	13.9	127	0	0.56741	0.80837
Probable 2-dehydropantoate 2-reductase	>sp|O34661|PANE_BACSU Probable 2-dehydropantoate 2-reductase OS=Bacillus subtilis (strain 168) GN=panE PE=1 SV=1	panE	O34661	8	42.3	33.287	298	0	0.85819	0.88414
DNA topoisomerase 4 subunit A	>sp|Q45066|PARC_BACSU DNA topoisomerase 4 subunit A OS=Bacillus subtilis (strain 168) GN=parC PE=3 SV=2	parC	Q45066	33	48.4	91.319	806	0	0.99977	1.0045
DNA topoisomerase 4 subunit B	>sp|Q59192|PARE_BACSU DNA topoisomerase 4 subunit B OS=Bacillus subtilis (strain 168) GN=parE PE=3 SV=2	parE	Q59192	11	26	73.006	655	0	1.0448	1.0355
Putative N-acetyl-LL-diaminopimelate aminotransferase	>sp|P16524|PATA_BACSU Putative N-acetyl-LL-diaminopimelate aminotransferase OS=Bacillus subtilis (strain 168) GN=patA PE=1 SV=3	patA	P16524	16	57	43.535	393	0	0.9872	0.95801
Cystathionine beta-lyase PatB	>sp|Q08432|CBL_BACSU Cystathionine beta-lyase PatB OS=Bacillus subtilis (strain 168) GN=patB PE=1 SV=1	patB	Q08432	14	60.2	42.788	387	0	0.70749	0.87054
Penicillin-binding protein 2B	>sp|Q07868|PBPB_BACSU Penicillin-binding protein 2B OS=Bacillus subtilis (strain 168) GN=pbpB PE=1 SV=2	pbpB	Q07868	35	60.5	79.32	716	0	0.95669	0.70625
Penicillin-binding protein 3	>sp|P42971|PBPC_BACSU Penicillin-binding protein 3 OS=Bacillus subtilis (strain 168) GN=pbpC PE=3 SV=1	pbpC	P42971	43	59.1	74.405	668	0	0.78986	0.90904
Penicillin-binding protein 4	>sp|P40750|PBPD_BACSU Penicillin-binding protein 4 OS=Bacillus subtilis (strain 168) GN=pbpD PE=1 SV=2	pbpD	P40750	14	34.8	70.658	624	0	1.0618	1.0231
Penicillin-binding protein 4*	>sp|P32959|PBPE_BACSU Penicillin-binding protein 4* OS=Bacillus subtilis (strain 168) GN=pbpE PE=1 SV=1	pbpE	P32959	13	38.1	51.436	451	0	1.0493	0.96434
Penicillin-binding protein 1F	>sp|P38050|PBPF_BACSU Penicillin-binding protein 1F OS=Bacillus subtilis (strain 168) GN=pbpF PE=2 SV=2	pbpF	P38050	24	47.1	79.264	714	0	0.89175	0.95587
Penicillin-binding protein H	>sp|Q796K8|PBPH_BACSU Penicillin-binding protein H OS=Bacillus subtilis (strain 168) GN=pbpH PE=1 SV=3	pbpH	Q796K8	26	55	79.347	704	0	1.0415	1.1542
Putative penicillin-binding protein PbpX	>sp|O31773|PBPX_BACSU Putative penicillin-binding protein PbpX OS=Bacillus subtilis (strain 168) GN=pbpX PE=2 SV=1	pbpX	O31773	9	28.6	43.857	391	0	0.90342	0.98416
Guanine/hypoxanthine permease PbuG	>sp|O34987|PBUG_BACSU Guanine/hypoxanthine permease PbuG OS=Bacillus subtilis (strain 168) GN=pbuG PE=1 SV=1	pbuG	O34987	1	2.3	46.191	440	0.00042337	0.87233	0.99412
Guanine/hypoxanthine permease PbuO	>sp|O34978|PBUO_BACSU Guanine/hypoxanthine permease PbuO OS=Bacillus subtilis (strain 168) GN=pbuO PE=1 SV=1	pbuO	O34978	1	2.5	45.419	432	0	1.1032	1.0106
Xanthine permease	>sp|P42086|PBUX_BACSU Xanthine permease OS=Bacillus subtilis (strain 168) GN=pbuX PE=3 SV=1	pbuX	P42086	2	2.7	46.238	438	0	1.1771	1.0838
Phosphoenolpyruvate carboxykinase [ATP]	>sp|P54418|PCKA_BACSU Phosphoenolpyruvate carboxykinase [ATP] OS=Bacillus subtilis (strain 168) GN=pckA PE=3 SV=3	pckA	P54418	22	54.5	58.271	527	0	0.94124	0.95544
Pyrrolidone-carboxylate peptidase	>sp|P28618|PCP_BACSU Pyrrolidone-carboxylate peptidase OS=Bacillus subtilis (strain 168) GN=pcp PE=1 SV=1	pcp	P28618	3	23.7	23.774	215	0	0.98431	0.95368
ATP-dependent DNA helicase PcrA	>sp|O34580|PCRA_BACSU ATP-dependent DNA helicase PcrA OS=Bacillus subtilis (strain 168) GN=pcrA PE=1 SV=1	pcrA	O34580	26	49	83.554	739	0	0.99739	0.94242
Heptaprenylglyceryl phosphate synthase	>sp|O34790|PCRB_BACSU Heptaprenylglyceryl phosphate synthase OS=Bacillus subtilis (strain 168) GN=pcrB PE=1 SV=1	pcrB	O34790	5	29.4	25.087	228	0	1.1046	1.0364
Pyruvate dehydrogenase E1 component subunit alpha	>sp|P21881|ODPA_BACSU Pyruvate dehydrogenase E1 component subunit alpha OS=Bacillus subtilis (strain 168) GN=pdhA PE=1 SV=3	pdhA	P21881	14	43.7	41.548	371	0	1.1309	1.2122
Pyruvate dehydrogenase E1 component subunit beta	>sp|P21882|ODPB_BACSU Pyruvate dehydrogenase E1 component subunit beta OS=Bacillus subtilis (strain 168) GN=pdhB PE=3 SV=2	pdhB	P21882	10	52.3	35.474	325	0	1.0323	1.0613
Dihydrolipoyllysine-residue acetyltransferase component of pyruvate dehydrogenase complex	>sp|P21883|ODP2_BACSU Dihydrolipoyllysine-residue acetyltransferase component of pyruvate dehydrogenase complex OS=Bacillus subtilis (strain 168) GN=pdhC PE=1 SV=2	pdhC	P21883	35	82.6	47.538	442	0	1.0385	1.0919
Dihydrolipoyl dehydrogenase	>sp|P21880|DLDH1_BACSU Dihydrolipoyl dehydrogenase OS=Bacillus subtilis (strain 168) GN=pdhD PE=3 SV=1	pdhD	P21880	22	72.1	49.732	470	0	1.0667	0.98247
Pyrimidine-nucleoside phosphorylase	>sp|P39142|PDP_BACSU Pyrimidine-nucleoside phosphorylase OS=Bacillus subtilis (strain 168) GN=pdp PE=3 SV=2	pdp	P39142	20	56.4	46.207	433	0	0.97639	0.75132
Pyridoxine kinase	>sp|P39610|PDXK_BACSU Pyridoxine kinase OS=Bacillus subtilis (strain 168) GN=pdxK PE=1 SV=1	pdxK	P39610	9	38.4	29.017	271	0	1.1739	0.90366
Pyridoxal biosynthesis lyase PdxS	>sp|P37527|PDXS_BACSU Pyridoxal biosynthesis lyase PdxS OS=Bacillus subtilis (strain 168) GN=pdxS PE=1 SV=3	pdxS	P37527	15	56.5	31.611	294	0	0.96241	0.95749
Glutamine amidotransferase subunit PdxT	>sp|P37528|PDXT_BACSU Glutamine amidotransferase subunit PdxT OS=Bacillus subtilis (strain 168) GN=pdxT PE=1 SV=1	pdxT	P37528	3	41.8	21.446	196	0	0.90064	0.66863
Pectate lyase	>sp|P39116|PLY_BACSU Pectate lyase OS=Bacillus subtilis (strain 168) GN=pel PE=1 SV=1	pel	P39116	16	42.9	45.497	420	0	0.745	0.93654
Beta-lactamase	>sp|P39824|BLAC_BACSU Beta-lactamase OS=Bacillus subtilis (strain 168) GN=penP PE=1 SV=2	penP	P39824	4	13.4	33.446	306	0	1.9336	1.8159
Probable cytosol aminopeptidase	>sp|O32106|AMPA_BACSU Probable cytosol aminopeptidase OS=Bacillus subtilis (strain 168) GN=pepA PE=3 SV=1	pepA	O32106	12	34.4	53.657	500	0	1.0429	0.9949
Peptidase T	>sp|P55179|PEPT_BACSU Peptidase T OS=Bacillus subtilis (strain 168) GN=pepT PE=3 SV=1	pepT	P55179	21	86.6	45.509	410	0	0.98571	0.63526
Peroxide operon regulator	>sp|P71086|PERR_BACSU Peroxide operon regulator OS=Bacillus subtilis (strain 168) GN=perR PE=1 SV=1	perR	P71086	4	51.7	16.423	145	0	1.1467	0.74369
6-phosphofructokinase	>sp|O34529|K6PF_BACSU 6-phosphofructokinase OS=Bacillus subtilis (strain 168) GN=pfkA PE=1 SV=1	pfkA	O34529	11	58.9	34.254	319	0	0.90407	0.91603
Blue-light photoreceptor	>sp|O34627|PHOT_BACSU Blue-light photoreceptor OS=Bacillus subtilis (strain 168) GN=pfyP PE=1 SV=1	pfyP	O34627	9	35.6	29.194	261	0	0.9439	0.90682
Phosphoglucomutase	>sp|P18159|PGCA_BACSU Phosphoglucomutase OS=Bacillus subtilis (strain 168) GN=pgcA PE=1 SV=3	pgcA	P18159	29	67	64.662	581	0	1.0941	1.3069
Gamma-DL-glutamyl hydrolase	>sp|P96740|PGDS_BACSU Gamma-DL-glutamyl hydrolase OS=Bacillus subtilis (strain 168) GN=pgdS PE=1 SV=2	pgdS	P96740	10	34.1	45.247	413	0	0.48967	0.62953
Glucose-6-phosphate isomerase	>sp|P80860|G6PI_BACSU Glucose-6-phosphate isomerase OS=Bacillus subtilis (strain 168) GN=pgi PE=1 SV=4	pgi	P80860	23	63.3	50.542	450	0	1.0334	1.0476
Phosphoglycerate kinase	>sp|P40924|PGK_BACSU Phosphoglycerate kinase OS=Bacillus subtilis (strain 168) GN=pgk PE=1 SV=3	pgk	P40924	29	84.5	42.19	394	0	1.0348	1.0702
6-phosphogluconolactonase	>sp|O34499|6PGL_BACSU 6-phosphogluconolactonase OS=Bacillus subtilis (strain 168) GN=pgl PE=1 SV=1	pgl	O34499	12	58.2	38.41	349	0	0.89423	1.0166
CDP-diacylglycerol--glycerol-3-phosphate 3-phosphatidyltransferase	>sp|P46322|PGSA_BACSU CDP-diacylglycerol--glycerol-3-phosphate 3-phosphatidyltransferase OS=Bacillus subtilis (strain 168) GN=pgsA PE=3 SV=3	pgsA	P46322	2	8.8	21.338	193	0	1.0659	1.056
Prephenate dehydratase	>sp|P21203|PHEA_BACSU Prephenate dehydratase OS=Bacillus subtilis (strain 168) GN=pheA PE=4 SV=1	pheA	P21203	7	47.4	31.901	285	0	0.84458	0.96725
Phenylalanine--tRNA ligase alpha subunit	>sp|P17921|SYFA_BACSU Phenylalanine--tRNA ligase alpha subunit OS=Bacillus subtilis (strain 168) GN=pheS PE=3 SV=2	pheS	P17921	18	66.6	38.675	344	0	1.0436	1.056
Phenylalanine--tRNA ligase beta subunit	>sp|P17922|SYFB_BACSU Phenylalanine--tRNA ligase beta subunit OS=Bacillus subtilis (strain 168) GN=pheT PE=3 SV=2	pheT	P17922	37	56.7	87.944	804	0	0.93345	1.0024
Alkaline phosphatase 4	>sp|P19406|PPB4_BACSU Alkaline phosphatase 4 OS=Bacillus subtilis (strain 168) GN=phoA PE=1 SV=4	phoA	P19406	8	18.9	50.274	461	0	0.95853	1.0453
Alkaline phosphatase 3	>sp|P19405|PPB3_BACSU Alkaline phosphatase 3 OS=Bacillus subtilis (strain 168) GN=phoB PE=1 SV=4	phoB	P19405	7	27.3	50.493	462	0	0.86351	0.91695
Alkaline phosphatase D	>sp|P42251|PPBD_BACSU Alkaline phosphatase D OS=Bacillus subtilis (strain 168) GN=phoD PE=1 SV=3	phoD	P42251	12	39.3	65.97	583	0	0.98896	0.93623
Uncharacterized phosphatase PhoE	>sp|O07617|PHOE_BACSU Uncharacterized phosphatase PhoE OS=Bacillus subtilis (strain 168) GN=phoE PE=3 SV=1	phoE	O07617	7	57.5	21.994	193	0	0.70688	0.85477
PhoH-like protein	>sp|P46343|PHOL_BACSU PhoH-like protein OS=Bacillus subtilis (strain 168) GN=phoH PE=3 SV=3	phoH	P46343	14	55.8	35.541	319	0	0.83828	0.97709
Alkaline phosphatase synthesis transcriptional regulatory protein PhoP	>sp|P13792|PHOP_BACSU Alkaline phosphatase synthesis transcriptional regulatory protein PhoP OS=Bacillus subtilis (strain 168) GN=phoP PE=1 SV=4	phoP	P13792	13	57.9	27.598	240	0	1.0545	1.02
Alkaline phosphatase synthesis sensor protein PhoR	>sp|P23545|PHOR_BACSU Alkaline phosphatase synthesis sensor protein PhoR OS=Bacillus subtilis (strain 168) GN=phoR PE=1 SV=1	phoR	P23545	20	48	65.121	579	0	0.95173	1.0135
Probable low-affinity inorganic phosphate transporter	>sp|O34436|PIT_BACSU Probable low-affinity inorganic phosphate transporter OS=Bacillus subtilis (strain 168) GN=pit PE=3 SV=2	pit	O34436	1	7.2	35.23	333	0.0041068	0.95585	1.0299
Probable polyketide biosynthesis zinc-dependent hydrolase PksB	>sp|O34769|PKSB_BACSU Probable polyketide biosynthesis zinc-dependent hydrolase PksB OS=Bacillus subtilis (strain 168) GN=pksB PE=1 SV=1	pksB	O34769	6	32.9	25.908	225	0	1.1367	0.80756
Polyketide biosynthesis malonyl CoA-acyl carrier protein transacylase PksC	>sp|O34825|PKSC_BACSU Polyketide biosynthesis malonyl CoA-acyl carrier protein transacylase PksC OS=Bacillus subtilis (strain 168) GN=pksC PE=1 SV=1	pksC	O34825	16	72.6	32.464	288	0	0.9092	1.0772
Polyketide biosynthesis acyltransferase homolog PksD	>sp|O34877|PKSD_BACSU Polyketide biosynthesis acyltransferase homolog PksD OS=Bacillus subtilis (strain 168) GN=pksD PE=1 SV=2	pksD	O34877	2	9	36.813	324	0	1.0282	1.0124
Polyketide biosynthesis protein PksE;Malonyl CoA-acyl carrier protein transacylase	>sp|O34787|PKSE_BACSU Polyketide biosynthesis protein PksE OS=Bacillus subtilis (strain 168) GN=pksE PE=1 SV=3	pksE	O34787	17	28.7	85.742	767	0	1.0037	0.98422
Polyketide biosynthesis malonyl-ACP decarboxylase PksF	>sp|P40804|PKSF_BACSU Polyketide biosynthesis malonyl-ACP decarboxylase PksF OS=Bacillus subtilis (strain 168) GN=pksF PE=1 SV=3	pksF	P40804	4	17.3	45.008	415	0.0092481	1.6026	0.99756
Polyketide biosynthesis 3-hydroxy-3-methylglutaryl-ACP synthase PksG	>sp|P40830|PKSG_BACSU Polyketide biosynthesis 3-hydroxy-3-methylglutaryl-ACP synthase PksG OS=Bacillus subtilis (strain 168) GN=pksG PE=1 SV=2	pksG	P40830	9	36.2	46.78	420	0	0.9925	0.88477
Putative polyketide biosynthesis enoyl-CoA isomerase PksI	>sp|P40802|PKSI_BACSU Putative polyketide biosynthesis enoyl-CoA isomerase PksI OS=Bacillus subtilis (strain 168) GN=pksI PE=1 SV=2	pksI	P40802	5	33.7	27.896	249	0	1.0895	1.2891
Polyketide synthase PksJ	>sp|P40806|PKSJ_BACSU Polyketide synthase PksJ OS=Bacillus subtilis (strain 168) GN=pksJ PE=1 SV=3	pksJ	P40806	86	25.1	562.81	5043	0	1.029	1.0349
Polyketide synthase PksL	>sp|Q05470|PKSL_BACSU Polyketide synthase PksL OS=Bacillus subtilis (strain 168) GN=pksL PE=1 SV=3	pksL	Q05470	97	28.9	506.18	4538	0	0.95832	0.98449
Polyketide synthase PksM	>sp|P40872|PKSM_BACSU Polyketide synthase PksM OS=Bacillus subtilis (strain 168) GN=pksM PE=1 SV=4	pksM	P40872	83	26.9	475.62	4262	0	0.99047	1.0401
Polyketide synthase PksN	>sp|O31782|PKSN_BACSU Polyketide synthase PksN OS=Bacillus subtilis (strain 168) GN=pksN PE=1 SV=3	pksN	O31782	60	14.5	609.59	5488	0	0.93932	0.96213
Polyketide synthase PksR	>sp|O31784|PKSR_BACSU Polyketide synthase PksR OS=Bacillus subtilis (strain 168) GN=pksR PE=1 SV=2	pksR	O31784	62	32.4	285.11	2543	0	0.94233	1.0364
Polyketide biosynthesis cytochrome P450 PksS	>sp|O31785|PKSS_BACSU Polyketide biosynthesis cytochrome P450 PksS OS=Bacillus subtilis (strain 168) GN=pksS PE=3 SV=2	pksS	O31785	10	34.6	46.728	405	0	NaN	NaN
1-acyl-sn-glycerol-3-phosphate acyltransferase	>sp|O07584|PLSC_BACSU 1-acyl-sn-glycerol-3-phosphate acyltransferase OS=Bacillus subtilis (strain 168) GN=plsC PE=1 SV=1	plsC	O07584	10	65.3	21.923	199	0	1.062	0.96393
Phosphate acyltransferase	>sp|P71018|PLSX_BACSU Phosphate acyltransferase OS=Bacillus subtilis (strain 168) GN=plsX PE=1 SV=2	plsX	P71018	10	39	35.763	333	0	0.95892	0.94165
Glycerol-3-phosphate acyltransferase	>sp|Q45064|PLSY_BACSU Glycerol-3-phosphate acyltransferase OS=Bacillus subtilis (strain 168) GN=plsY PE=1 SV=1	plsY	Q45064	2	18.7	20.966	193	0	1.2596	0.95762
Para-nitrobenzyl esterase	>sp|P37967|PNBA_BACSU Para-nitrobenzyl esterase OS=Bacillus subtilis (strain 168) GN=pnbA PE=1 SV=2	pnbA	P37967	14	36.6	53.985	489	0	0.91878	1.0461
Uncharacterized isochorismatase family protein PncA	>sp|O32091|PNCA_BACSU Uncharacterized isochorismatase family protein PncA OS=Bacillus subtilis (strain 168) GN=pncA PE=3 SV=1	pncA	O32091	9	92.9	20.523	183	0	NaN	NaN
Nicotinate phosphoribosyltransferase	>sp|O32090|PNCB_BACSU Nicotinate phosphoribosyltransferase OS=Bacillus subtilis (strain 168) GN=pncB PE=3 SV=1	pncB	O32090	20	56.9	56.179	490	0	0.98533	0.8864
Polyribonucleotide nucleotidyltransferase	>sp|P50849|PNP_BACSU Polyribonucleotide nucleotidyltransferase OS=Bacillus subtilis (strain 168) GN=pnp PE=1 SV=3	pnp	P50849	37	61.3	77.463	705	0	0.97501	1.2862
DNA polymerase I	>sp|O34996|DPO1_BACSU DNA polymerase I OS=Bacillus subtilis (strain 168) GN=polA PE=3 SV=1	polA	O34996	42	58.6	99.091	880	0	NaN	NaN
DNA polymerase III PolC-type	>sp|P13267|DPO3_BACSU DNA polymerase III PolC-type OS=Bacillus subtilis (strain 168) GN=polC PE=1 SV=2	polC	P13267	42	33	162.66	1437	0	0.84396	0.90804
DNA polymerase/3-5 exonuclease PolX;DNA polymerase type-X;3-5 exodeoxyribonuclease	>sp|P94544|POLX_BACSU DNA polymerase/3-5 exonuclease PolX OS=Bacillus subtilis (strain 168) GN=polX PE=1 SV=1	polX	P94544	18	39.8	64.119	570	0	1.1363	0.94585
Penicillin-binding protein 1A/1B;Penicillin-insensitive transglycosylase;Penicillin-sensitive transpeptidase	>sp|P39793|PBPA_BACSU Penicillin-binding protein 1A/1B OS=Bacillus subtilis (strain 168) GN=ponA PE=1 SV=1	ponA	P39793	53	64.9	99.561	914	0	0.95084	0.89344
Manganese-dependent inorganic pyrophosphatase	>sp|P37487|PPAC_BACSU Manganese-dependent inorganic pyrophosphatase OS=Bacillus subtilis (strain 168) GN=ppaC PE=1 SV=1	ppaC	P37487	21	77	33.988	309	0	1.2504	1.0308
Pyrophosphatase PpaX	>sp|Q9JMQ2|PPAX_BACSU Pyrophosphatase PpaX OS=Bacillus subtilis (strain 168) GN=ppaX PE=1 SV=1	ppaX	Q9JMQ2	7	37	24.003	216	0	0.99094	0.87752
Peptidyl-prolyl cis-trans isomerase B	>sp|P35137|PPIB_BACSU Peptidyl-prolyl cis-trans isomerase B OS=Bacillus subtilis (strain 168) GN=ppiB PE=1 SV=1	ppiB	P35137	7	94.4	15.256	143	0	0.90418	0.88003
Probable inorganic polyphosphate/ATP-NAD kinase 1	>sp|O31612|PPNK1_BACSU Probable inorganic polyphosphate/ATP-NAD kinase 1 OS=Bacillus subtilis (strain 168) GN=ppnK1 PE=3 SV=1	ppnK1	O31612	10	49.2	30.012	266	0	1.0355	1.0825
Probable inorganic polyphosphate/ATP-NAD kinase 2	>sp|O34934|PPNK2_BACSU Probable inorganic polyphosphate/ATP-NAD kinase 2 OS=Bacillus subtilis (strain 168) GN=ppnK2 PE=3 SV=1	ppnK2	O34934	7	43.8	30.253	267	0	1.0218	1.0732
Putative phosphoenolpyruvate synthase	>sp|O34309|PPS_BACSU Putative phosphoenolpyruvate synthase OS=Bacillus subtilis (strain 168) GN=pps PE=3 SV=1	pps	O34309	25	36.1	97.191	866	0	0.9335	1.0469
Plipastatin synthase subunit A;ATP-dependent glutamate adenylase 1;ATP-dependent ornithine adenylase	>sp|P39845|PPSA_BACSU Plipastatin synthase subunit A OS=Bacillus subtilis (strain 168) GN=ppsA PE=1 SV=2	ppsA	P39845	41	23.2	289.18	2561	0	1.0829	1.1316
Plipastatin synthase subunit B;ATP-dependent tyrosine adenylase 1;ATP-dependent threonine adenylase	>sp|P39846|PPSB_BACSU Plipastatin synthase subunit B OS=Bacillus subtilis (strain 168) GN=ppsB PE=1 SV=1	ppsB	P39846	33	15.6	290.16	2560	0	0.9911	0.92424
Plipastatin synthase subunit C;ATP-dependent glutamate adenylase 2;ATP-dependent alanine/valine adenylase	>sp|P39847|PPSC_BACSU Plipastatin synthase subunit C OS=Bacillus subtilis (strain 168) GN=ppsC PE=1 SV=2	ppsC	P39847	42	25.4	287.5	2555	0	0.97273	1.0504
Plipastatin synthase subunit D;ATP-dependent proline adenylase;ATP-dependent glutamine adenylase;ATP-dependent tyrosine adenylase 2	>sp|P94459|PPSD_BACSU Plipastatin synthase subunit D OS=Bacillus subtilis (strain 168) GN=ppsD PE=1 SV=2	ppsD	P94459	67	26.2	406.81	3603	0	1.0458	1.0474
Plipastatin synthase subunit E;ATP-dependent isoleucine adenylase	>sp|O31827|PPSE_BACSU Plipastatin synthase subunit E OS=Bacillus subtilis (strain 168) GN=ppsE PE=1 SV=1	ppsE	O31827	30	35.6	144.62	1279	0	1.011	1.1556
Peptide chain release factor 1	>sp|P45872|RF1_BACSU Peptide chain release factor 1 OS=Bacillus subtilis (strain 168) GN=prfA PE=3 SV=1	prfA	P45872	15	52.5	40.233	356	0	1.0416	1.0896
Peptide chain release factor 2	>sp|P28367|RF2_BACSU Peptide chain release factor 2 OS=Bacillus subtilis (strain 168) GN=prfB PE=3 SV=2	prfB	P28367	14	47.3	42.073	366	0	1.1247	1.1668
Primosomal protein N	>sp|P94461|PRIA_BACSU Primosomal protein N OS=Bacillus subtilis (strain 168) GN=priA PE=3 SV=2	priA	P94461	20	32.4	91.352	805	0	0.97524	1.0441
Protein PrkA	>sp|P39134|PRKA_BACSU Protein PrkA OS=Bacillus subtilis (strain 168) GN=prkA PE=3 SV=1	prkA	P39134	1	1.7	72.887	631	0.0020859	0.9973	0.94837
Serine/threonine-protein kinase PrkC	>sp|O34507|PRKC_BACSU Serine/threonine-protein kinase PrkC OS=Bacillus subtilis (strain 168) GN=prkC PE=1 SV=1	prkC	O34507	27	48.5	71.866	648	0	0.99738	0.78803
Ribosomal protein L11 methyltransferase	>sp|P54460|PRMA_BACSU Ribosomal protein L11 methyltransferase OS=Bacillus subtilis (strain 168) GN=prmA PE=3 SV=2	prmA	P54460	4	20.6	34.531	311	0	0.92243	1.2037
Release factor glutamine methyltransferase	>sp|P45873|PRMC_BACSU Release factor glutamine methyltransferase OS=Bacillus subtilis (strain 168) GN=prmC PE=3 SV=1	prmC	P45873	7	37.8	32.383	288	0	0.89395	0.99212
Gamma-glutamyl phosphate reductase	>sp|P39821|PROA_BACSU Gamma-glutamyl phosphate reductase OS=Bacillus subtilis (strain 168) GN=proA PE=3 SV=3	proA	P39821	19	64.6	45.251	415	0	1.077	1.3118
Glutamate 5-kinase 1	>sp|P39820|PROB_BACSU Glutamate 5-kinase 1 OS=Bacillus subtilis (strain 168) GN=proB PE=1 SV=3	proB	P39820	13	48.2	39.345	365	0	1.0527	0.92659
Pyrroline-5-carboxylate reductase 3	>sp|Q00777|P5CR3_BACSU Pyrroline-5-carboxylate reductase 3 OS=Bacillus subtilis (strain 168) GN=proG PE=3 SV=2	proG	Q00777	7	43.8	30.202	272	0	0.93691	0.97135
Pyrroline-5-carboxylate reductase 1	>sp|P0CI77|P5CR1_BACSU Pyrroline-5-carboxylate reductase 1 OS=Bacillus subtilis (strain 168) GN=proH PE=3 SV=1	proH	P0CI77	8	43.4	32.031	297	0	1.0239	0.96118
Pyrroline-5-carboxylate reductase 2	>sp|P54552|P5CR2_BACSU Pyrroline-5-carboxylate reductase 2 OS=Bacillus subtilis (strain 168) GN=proI PE=3 SV=1	proI	P54552	6	30.9	30.396	278	0	0.69659	1.0216
Proline--tRNA ligase	>sp|O31755|SYP_BACSU Proline--tRNA ligase OS=Bacillus subtilis (strain 168) GN=proS PE=3 SV=1	proS	O31755	19	53	63.304	564	0	0.69599	1.0613
Protein phosphatase PrpC	>sp|O34779|PRPC_BACSU Protein phosphatase PrpC OS=Bacillus subtilis (strain 168) GN=prpC PE=4 SV=1	prpC	O34779	9	56.7	27.674	254	0	0.31889	0.55745
Bis(5-nucleosyl)-tetraphosphatase PrpE [asymmetrical]	>sp|O31614|PRPE_BACSU Bis(5-nucleosyl)-tetraphosphatase PrpE [asymmetrical] OS=Bacillus subtilis (strain 168) GN=prpE PE=1 SV=1	prpE	O31614	7	57	27.463	244	0	NaN	NaN
Ribose-phosphate pyrophosphokinase	>sp|P14193|KPRS_BACSU Ribose-phosphate pyrophosphokinase OS=Bacillus subtilis (strain 168) GN=prs PE=1 SV=1	prs	P14193	11	59	34.868	317	0	0.89501	0.85617
Foldase protein PrsA	>sp|P24327|PRSA_BACSU Foldase protein PrsA OS=Bacillus subtilis (strain 168) GN=prsA PE=1 SV=1	prsA	P24327	26	66.1	32.509	292	0	0.88705	1.0661
Phosphatidylserine decarboxylase proenzyme;Phosphatidylserine decarboxylase alpha chain;Phosphatidylserine decarboxylase beta chain	>sp|P39822|PSD_BACSU Phosphatidylserine decarboxylase proenzyme OS=Bacillus subtilis (strain 168) GN=psd PE=3 SV=1	psd	P39822	4	24.3	29.689	263	0	0.99031	1.0131
CDP-diacylglycerol--serine O-phosphatidyltransferase	>sp|P39823|PSS_BACSU CDP-diacylglycerol--serine O-phosphatidyltransferase OS=Bacillus subtilis (strain 168) GN=pssA PE=3 SV=1	pssA	P39823	1	6.8	19.613	177	0	1.064	1.0351
Phosphate import ATP-binding protein PstB 1	>sp|P46342|PSTB1_BACSU Phosphate import ATP-binding protein PstB 1 OS=Bacillus subtilis (strain 168) GN=pstB1 PE=3 SV=1	pstB1	P46342	11	43.5	29.198	260	0	1.0759	1.0779
Phosphate import ATP-binding protein PstB 2	>sp|P46341|PSTB2_BACSU Phosphate import ATP-binding protein PstB 2 OS=Bacillus subtilis (strain 168) GN=pstB2 PE=3 SV=1	pstB2	P46341	10	42.8	30.002	269	0	1.0211	0.9946
Phosphate-binding protein PstS	>sp|P46338|PSTS_BACSU Phosphate-binding protein PstS OS=Bacillus subtilis (strain 168) GN=pstS PE=3 SV=1	pstS	P46338	18	77.7	31.683	300	0	1.1266	1.1697
Phosphate acetyltransferase	>sp|P39646|PTAS_BACSU Phosphate acetyltransferase OS=Bacillus subtilis (strain 168) GN=pta PE=1 SV=3	pta	P39646	15	60.1	34.79	323	0	1.027	1.0367
PTS system glucose-specific EIICBA component;Glucose permease IIC component;Glucose-specific phosphotransferase enzyme IIB component;Glucose-specific phosphotransferase enzyme IIA component	>sp|P20166|PTG3C_BACSU PTS system glucose-specific EIICBA component OS=Bacillus subtilis (strain 168) GN=ptsG PE=1 SV=2	ptsG	P20166	21	41.3	75.524	699	0	1.0081	1.0107
Phosphocarrier protein HPr	>sp|P08877|PTHP_BACSU Phosphocarrier protein HPr OS=Bacillus subtilis (strain 168) GN=ptsH PE=1 SV=3	ptsH	P08877	5	79.5	9.1893	88	0	0.98201	1.0353
Phosphoenolpyruvate-protein phosphotransferase	>sp|P08838|PT1_BACSU Phosphoenolpyruvate-protein phosphotransferase OS=Bacillus subtilis (strain 168) GN=ptsI PE=1 SV=3	ptsI	P08838	25	61.8	63.078	570	0	0.7297	0.90319
Purine catabolism protein PucG	>sp|O32148|PUCG_BACSU Purine catabolism protein PucG OS=Bacillus subtilis (strain 168) GN=pucG PE=1 SV=1	pucG	O32148	1	2.4	45.742	416	0.0041051	1.0927	1.1201
Purine catabolism regulatory protein	>sp|O32138|PUCR_BACSU Purine catabolism regulatory protein OS=Bacillus subtilis (strain 168) GN=pucR PE=2 SV=1	pucR	O32138	4	9.2	60.513	531	0	0.93582	1.0227
Purine nucleoside phosphorylase 1	>sp|P46354|PUNA_BACSU Purine nucleoside phosphorylase 1 OS=Bacillus subtilis (strain 168) GN=punA PE=1 SV=1	punA	P46354	7	26.6	29.126	271	0	1.2706	0.99985
Adenylosuccinate synthetase	>sp|P29726|PURA_BACSU Adenylosuccinate synthetase OS=Bacillus subtilis (strain 168) GN=purA PE=3 SV=1	purA	P29726	20	47.4	47.91	430	0	1.0772	0.96751
Adenylosuccinate lyase	>sp|P12047|PUR8_BACSU Adenylosuccinate lyase OS=Bacillus subtilis (strain 168) GN=purB PE=1 SV=1	purB	P12047	21	62.9	49.484	431	0	1.0096	1.1493
Phosphoribosylaminoimidazole-succinocarboxamide synthase	>sp|P12046|PUR7_BACSU Phosphoribosylaminoimidazole-succinocarboxamide synthase OS=Bacillus subtilis (strain 168) GN=purC PE=1 SV=1	purC	P12046	12	67.6	27.46	241	0	0.95762	1.1253
Phosphoribosylamine--glycine ligase	>sp|P12039|PUR2_BACSU Phosphoribosylamine--glycine ligase OS=Bacillus subtilis (strain 168) GN=purD PE=1 SV=1	purD	P12039	24	79.6	45.28	422	0	0.95125	1.0216
N5-carboxyaminoimidazole ribonucleotide mutase	>sp|P12044|PURE_BACSU N5-carboxyaminoimidazole ribonucleotide mutase OS=Bacillus subtilis (strain 168) GN=purE PE=3 SV=1	purE	P12044	9	99.4	17.174	162	0	0.97553	0.86177
Amidophosphoribosyltransferase	>sp|P00497|PUR1_BACSU Amidophosphoribosyltransferase OS=Bacillus subtilis (strain 168) GN=purF PE=1 SV=2	purF	P00497	8	25.2	51.691	476	0	0.953	1.0654
Bifunctional purine biosynthesis protein PurH;Phosphoribosylaminoimidazolecarboxamide formyltransferase;IMP cyclohydrolase	>sp|P12048|PUR9_BACSU Bifunctional purine biosynthesis protein PurH OS=Bacillus subtilis (strain 168) GN=purH PE=3 SV=2	purH	P12048	37	81.8	55.753	512	0	1.0432	1.0743
N5-carboxyaminoimidazole ribonucleotide synthase	>sp|P12045|PURK_BACSU N5-carboxyaminoimidazole ribonucleotide synthase OS=Bacillus subtilis (strain 168) GN=purK PE=3 SV=2	purK	P12045	14	46.6	42.319	380	0	1.0425	1.0716
Phosphoribosylformylglycinamidine synthase 2	>sp|P12042|PURL_BACSU Phosphoribosylformylglycinamidine synthase 2 OS=Bacillus subtilis (strain 168) GN=purL PE=3 SV=2	purL	P12042	28	51.9	80.324	742	0	1.5298	1.6322
Phosphoribosylformylglycinamidine cyclo-ligase	>sp|P12043|PUR5_BACSU Phosphoribosylformylglycinamidine cyclo-ligase OS=Bacillus subtilis (strain 168) GN=purM PE=3 SV=2	purM	P12043	11	39.3	37.052	346	0	0.8136	0.79358
Phosphoribosylglycinamide formyltransferase	>sp|P12040|PUR3_BACSU Phosphoribosylglycinamide formyltransferase OS=Bacillus subtilis (strain 168) GN=purN PE=3 SV=2	purN	P12040	9	60	21.606	195	0	1.1052	1.0342
Phosphoribosylformylglycinamidine synthase 1	>sp|P12041|PURQ_BACSU Phosphoribosylformylglycinamidine synthase 1 OS=Bacillus subtilis (strain 168) GN=purQ PE=3 SV=1	purQ	P12041	7	60.8	24.784	227	0	0.80051	0.87646
Pur operon repressor	>sp|P37551|PURR_BACSU Pur operon repressor OS=Bacillus subtilis (strain 168) GN=purR PE=1 SV=1	purR	P37551	8	47.7	31.229	285	0	1.0327	0.61042
Phosphoribosylglycinamide formyltransferase 2	>sp|P39771|PURT_BACSU Phosphoribosylglycinamide formyltransferase 2 OS=Bacillus subtilis (strain 168) GN=purT PE=3 SV=2	purT	P39771	11	43.2	42.093	384	0	0.86261	0.62777
Formyltetrahydrofolate deformylase	>sp|O34990|PURU_BACSU Formyltetrahydrofolate deformylase OS=Bacillus subtilis (strain 168) GN=purU PE=3 SV=2	purU	O34990	8	37.3	34.477	300	0	0.80059	0.76489
Pyruvate carboxylase	>sp|Q9KWU4|PYC_BACSU Pyruvate carboxylase OS=Bacillus subtilis (strain 168) GN=pyc PE=3 SV=1	pyc	Q9KWU4	65	72.1	127.93	1148	0	1.2267	1.0544
Pyruvate kinase	>sp|P80885|KPYK_BACSU Pyruvate kinase OS=Bacillus subtilis (strain 168) GN=pyk PE=1 SV=2	pyk	P80885	17	41.4	62.173	585	0	0.73724	0.96284
Carbamoyl-phosphate synthase pyrimidine-specific small chain	>sp|P25993|CARA_BACSU Carbamoyl-phosphate synthase pyrimidine-specific small chain OS=Bacillus subtilis (strain 168) GN=pyrAA PE=3 SV=1	pyrAA	P25993	14	53.6	40.119	364	0	1.0611	0.96518
Carbamoyl-phosphate synthase pyrimidine-specific large chain	>sp|P25994|CARB_BACSU Carbamoyl-phosphate synthase pyrimidine-specific large chain OS=Bacillus subtilis (strain 168) GN=pyrAB PE=3 SV=1	pyrAB	P25994	38	48.9	117.65	1071	0	0.91018	0.91701
Aspartate carbamoyltransferase	>sp|P05654|PYRB_BACSU Aspartate carbamoyltransferase OS=Bacillus subtilis (strain 168) GN=pyrB PE=1 SV=2	pyrB	P05654	11	49.3	34.223	304	0	1.0335	1.0082
Dihydroorotase	>sp|P25995|PYRC_BACSU Dihydroorotase OS=Bacillus subtilis (strain 168) GN=pyrC PE=3 SV=2	pyrC	P25995	22	79	46.532	428	0	1.0515	1.0117
Dihydroorotate dehydrogenase B (NAD(+)), catalytic subunit	>sp|P25996|PYRDB_BACSU Dihydroorotate dehydrogenase B (NAD(+)), catalytic subunit OS=Bacillus subtilis (strain 168) GN=pyrD PE=1 SV=1	pyrD	P25996	9	34.4	33.091	311	0	1.319	1.2221
Orotate phosphoribosyltransferase	>sp|P25972|PYRE_BACSU Orotate phosphoribosyltransferase OS=Bacillus subtilis (strain 168) GN=pyrE PE=3 SV=1	pyrE	P25972	4	23.6	23.522	216	0	0.90017	0.84688
Orotidine 5-phosphate decarboxylase	>sp|P25971|PYRF_BACSU Orotidine 5-phosphate decarboxylase OS=Bacillus subtilis (strain 168) GN=pyrF PE=1 SV=1	pyrF	P25971	17	63.6	25.992	239	0	0.86981	0.81845
CTP synthase	>sp|P13242|PYRG_BACSU CTP synthase OS=Bacillus subtilis (strain 168) GN=pyrG PE=3 SV=1	pyrG	P13242	23	63.2	59.717	535	0	0.98517	1.059
Uridylate kinase	>sp|O31749|PYRH_BACSU Uridylate kinase OS=Bacillus subtilis (strain 168) GN=pyrH PE=1 SV=2	pyrH	O31749	6	38.3	26.083	240	0	0.89649	1.016
Dihydroorotate dehydrogenase B (NAD(+)), electron transfer subunit	>sp|P25983|PYRK_BACSU Dihydroorotate dehydrogenase B (NAD(+)), electron transfer subunit OS=Bacillus subtilis (strain 168) GN=pyrK PE=1 SV=1	pyrK	P25983	9	64.1	28.099	256	0	0.91342	1.0367
Uracil permease	>sp|P39766|PYRP_BACSU Uracil permease OS=Bacillus subtilis (strain 168) GN=pyrP PE=1 SV=2	pyrP	P39766	3	7.4	45.452	435	0	0.99043	1.0416
Bifunctional protein PyrR;Pyrimidine operon regulatory protein;Uracil phosphoribosyltransferase	>sp|P39765|PYRR_BACSU Bifunctional protein PyrR OS=Bacillus subtilis (strain 168) GN=pyrR PE=1 SV=2	pyrR	P39765	7	50.3	20.263	181	0	0.94794	1.0358
Menaquinol-cytochrome c reductase iron-sulfur subunit	>sp|P46911|QCRA_BACSU Menaquinol-cytochrome c reductase iron-sulfur subunit OS=Bacillus subtilis (strain 168) GN=qcrA PE=3 SV=1	qcrA	P46911	8	65.9	18.736	167	0	0.97545	1.0483
Menaquinol-cytochrome c reductase cytochrome b subunit	>sp|P46912|QCRB_BACSU Menaquinol-cytochrome c reductase cytochrome b subunit OS=Bacillus subtilis (strain 168) GN=qcrB PE=1 SV=1	qcrB	P46912	1	7.6	25.488	224	0	0.97441	1.0751
Menaquinol-cytochrome c reductase cytochrome b/c subunit	>sp|P46913|QCRC_BACSU Menaquinol-cytochrome c reductase cytochrome b/c subunit OS=Bacillus subtilis (strain 168) GN=qcrC PE=3 SV=1	qcrC	P46913	6	22.4	28.161	255	0	0.93277	0.9858
Quercetin 2,3-dioxygenase	>sp|P42106|QDOI_BACSU Quercetin 2,3-dioxygenase OS=Bacillus subtilis (strain 168) GN=qdoI PE=1 SV=2	qdoI	P42106	4	13.6	37.599	337	0	0.82192	0.87553
Quinol oxidase subunit 2	>sp|P34957|QOX2_BACSU Quinol oxidase subunit 2 OS=Bacillus subtilis (strain 168) GN=qoxA PE=3 SV=4	qoxA	P34957	15	56.7	36.281	321	0	0.95043	1.0567
Quinol oxidase subunit 1	>sp|P34956|QOX1_BACSU Quinol oxidase subunit 1 OS=Bacillus subtilis (strain 168) GN=qoxB PE=3 SV=1	qoxB	P34956	5	6.3	73.837	649	0	0.94238	1.0163
S-adenosylmethionine:tRNA ribosyltransferase-isomerase	>sp|O32054|QUEA_BACSU S-adenosylmethionine:tRNA ribosyltransferase-isomerase OS=Bacillus subtilis (strain 168) GN=queA PE=1 SV=1	queA	O32054	12	51.8	38.511	342	0	0.86117	0.96364
7-cyano-7-deazaguanine synthase	>sp|O31675|QUEC_BACSU 7-cyano-7-deazaguanine synthase OS=Bacillus subtilis (strain 168) GN=queC PE=1 SV=1	queC	O31675	6	45.2	24.529	219	0	2.1763	1.1361
6-carboxy-5,6,7,8-tetrahydropterin synthase	>sp|O31676|QUED_BACSU 6-carboxy-5,6,7,8-tetrahydropterin synthase OS=Bacillus subtilis (strain 168) GN=queD PE=1 SV=2	queD	O31676	2	13	16.468	146	0	1.0065	0.94937
7-carboxy-7-deazaguanine synthase	>sp|O31677|QUEE_BACSU 7-carboxy-7-deazaguanine synthase OS=Bacillus subtilis (strain 168) GN=queE PE=1 SV=1	queE	O31677	7	44.4	27.122	243	0	0.98837	1.0592
NADPH-dependent 7-cyano-7-deazaguanine reductase	>sp|O31678|QUEF_BACSU NADPH-dependent 7-cyano-7-deazaguanine reductase OS=Bacillus subtilis (strain 168) GN=queF PE=1 SV=1	queF	O31678	6	47.9	19.375	165	0	0.72319	0.64052
Epoxyqueuosine reductase	>sp|P97030|QUEG_BACSU Epoxyqueuosine reductase OS=Bacillus subtilis (strain 168) GN=queG PE=1 SV=2	queG	P97030	3	8.5	43.141	386	0	1.0573	1.2193
Glutamate racemase 1	>sp|P94556|MURI1_BACSU Glutamate racemase 1 OS=Bacillus subtilis (strain 168) GN=racE PE=1 SV=2	racE	P94556	9	51.8	29.998	272	0	0.83229	0.87403
Probable amino-acid racemase	>sp|P32960|RACX_BACSU Probable amino-acid racemase OS=Bacillus subtilis (strain 168) GN=racX PE=2 SV=2	racX	P32960	8	34.8	25.286	227	0	0.93956	1.1626
DNA repair protein RadA homolog	>sp|P37572|RADA_BACSU DNA repair protein RadA homolog OS=Bacillus subtilis (strain 168) GN=radA PE=3 SV=1	radA	P37572	10	27.1	49.482	458	0	1.0094	0.94135
Response regulator aspartate phosphatase A	>sp|Q00828|RAPA_BACSU Response regulator aspartate phosphatase A OS=Bacillus subtilis (strain 168) GN=rapA PE=2 SV=2	rapA	Q00828	9	30.2	44.974	378	0	0.98522	1.1159
Response regulator aspartate phosphatase B	>sp|P70962|RAPB_BACSU Response regulator aspartate phosphatase B OS=Bacillus subtilis (strain 168) GN=rapB PE=3 SV=1	rapB	P70962	13	36.1	45.037	377	0	2.7911	2.9397
Response regulator aspartate phosphatase C	>sp|P94415|RAPC_BACSU Response regulator aspartate phosphatase C OS=Bacillus subtilis (strain 168) GN=rapC PE=3 SV=1	rapC	P94415	14	47.1	45.634	382	0	0.94218	0.96405
Response regulator aspartate phosphatase D	>sp|P94583|RAPD_BACSU Response regulator aspartate phosphatase D OS=Bacillus subtilis (strain 168) GN=rapD PE=3 SV=1	rapD	P94583	3	7.6	42.134	354	0.0068826	0.92293	1.139
Response regulator aspartate phosphatase E	>sp|P45943|RAPE_BACSU Response regulator aspartate phosphatase E OS=Bacillus subtilis (strain 168) GN=rapE PE=3 SV=2	rapE	P45943	8	24.5	44.636	375	0	1.0275	1.0073
Response regulator aspartate phosphatase F	>sp|P71002|RAPF_BACSU Response regulator aspartate phosphatase F OS=Bacillus subtilis (strain 168) GN=rapF PE=1 SV=2	rapF	P71002	15	56.2	45.609	381	0	0.96835	1.0358
Response regulator aspartate phosphatase G	>sp|O32294|RAPG_BACSU Response regulator aspartate phosphatase G OS=Bacillus subtilis (strain 168) GN=rapG PE=2 SV=1	rapG	O32294	13	49	42.842	365	0	1.0013	1.0049
Response regulator aspartate phosphatase H	>sp|Q59HN8|RAPH_BACSU Response regulator aspartate phosphatase H OS=Bacillus subtilis (strain 168) GN=rapH PE=1 SV=2	rapH	Q59HN8	9	28.7	44.003	376	0	0.98502	1.0365
Response regulator aspartate phosphatase I	>sp|P96649|RAPI_BACSU Response regulator aspartate phosphatase I OS=Bacillus subtilis (strain 168) GN=rapI PE=1 SV=1	rapI	P96649	6	16.9	46.566	391	0	1.0181	1.0211
Response regulator aspartate phosphatase J	>sp|O34327|RAPJ_BACSU Response regulator aspartate phosphatase J OS=Bacillus subtilis (strain 168) GN=rapJ PE=1 SV=1	rapJ	O34327	11	31.4	44.414	373	0	0.9701	0.92406
Response regulator aspartate phosphatase K	>sp|O34930|RAPK_BACSU Response regulator aspartate phosphatase K OS=Bacillus subtilis (strain 168) GN=rapK PE=3 SV=1	rapK	O34930	22	68.7	43.843	371	0	0.98173	0.9856
Zinc metalloprotease RasP	>sp|O31754|RASP_BACSU Regulator of sigma-W protease RasP OS=Bacillus subtilis (strain 168) GN=rasP PE=1 SV=1	rasP	O31754	14	35.5	46.743	422	0	0.96307	0.92154
Ribosome-binding factor A	>sp|P32731|RBFA_BACSU Ribosome-binding factor A OS=Bacillus subtilis (strain 168) GN=rbfA PE=3 SV=1	rbfA	P32731	4	45.3	13.387	117	0	0.97865	1.0662
Ribosome biogenesis GTPase A	>sp|O31743|RBGA_BACSU Ribosome biogenesis GTPase A OS=Bacillus subtilis (strain 168) GN=rbgA PE=1 SV=1	rbgA	O31743	9	46.8	31.986	282	0	1.0013	1.0397
Ribose import ATP-binding protein RbsA	>sp|P36947|RBSA_BACSU Ribose import ATP-binding protein RbsA OS=Bacillus subtilis (strain 168) GN=rbsA PE=3 SV=2	rbsA	P36947	3	7.5	54.531	493	0	1.186	1.385
D-ribose-binding protein	>sp|P36949|RBSB_BACSU D-ribose-binding protein OS=Bacillus subtilis (strain 168) GN=rbsB PE=3 SV=2	rbsB	P36949	6	28.9	32.226	305	0	0.91308	0.94605
D-ribose pyranase	>sp|P36946|RBSD_BACSU D-ribose pyranase OS=Bacillus subtilis (strain 168) GN=rbsD PE=1 SV=1	rbsD	P36946	3	27.5	14.227	131	0	0.94142	0.98656
Ribokinase	>sp|P36945|RBSK_BACSU Ribokinase OS=Bacillus subtilis (strain 168) GN=rbsK PE=3 SV=2	rbsK	P36945	6	38.2	31.138	293	0	1.0602	1.1176
Protein RecA	>sp|P16971|RECA_BACSU Protein RecA OS=Bacillus subtilis (strain 168) GN=recA PE=1 SV=2	recA	P16971	12	65.8	38.059	348	0	1.043	1.154
DNA replication and repair protein RecF	>sp|P05651|RECF_BACSU DNA replication and repair protein RecF OS=Bacillus subtilis (strain 168) GN=recF PE=3 SV=2	recF	P05651	8	28.1	42.304	370	0	1.0716	0.98975
ATP-dependent DNA helicase RecG	>sp|O34942|RECG_BACSU ATP-dependent DNA helicase RecG OS=Bacillus subtilis (strain 168) GN=recG PE=3 SV=1	recG	O34942	14	27.6	78.14	682	0	0.80707	0.983
Single-stranded-DNA-specific exonuclease RecJ	>sp|O32044|RECJ_BACSU Single-stranded-DNA-specific exonuclease RecJ OS=Bacillus subtilis (strain 168) GN=recJ PE=3 SV=1	recJ	O32044	25	44.5	88.022	786	0	1.0682	0.69593
DNA repair protein RecN	>sp|P17894|RECN_BACSU DNA repair protein RecN OS=Bacillus subtilis (strain 168) GN=recN PE=3 SV=2	recN	P17894	15	33.2	64.508	576	0	1.0439	1.0115
Probable ATP-dependent DNA helicase RecQ	>sp|O34748|RECQ_BACSU Probable ATP-dependent DNA helicase RecQ OS=Bacillus subtilis (strain 168) GN=recQ PE=3 SV=1	recQ	O34748	8	21.8	67.352	591	0	1.0135	0.98055
Recombination protein RecR	>sp|P24277|RECR_BACSU Recombination protein RecR OS=Bacillus subtilis (strain 168) GN=recR PE=3 SV=2	recR	P24277	6	36.4	21.974	198	0	0.9161	0.97616
Probable ATP-dependent DNA helicase RecS	>sp|P50729|RECS_BACSU Probable ATP-dependent DNA helicase RecS OS=Bacillus subtilis (strain 168) GN=recS PE=3 SV=1	recS	P50729	5	15.1	56.507	496	0	1.0426	0.78721
Holliday junction resolvase RecU	>sp|P39792|RECU_BACSU Holliday junction resolvase RecU OS=Bacillus subtilis (strain 168) GN=recU PE=1 SV=1	recU	P39792	2	8.3	23.959	206	0.0092444	0.87273	0.833
Regulatory protein RecX	>sp|O31575|RECX_BACSU Regulatory protein RecX OS=Bacillus subtilis (strain 168) GN=recX PE=3 SV=1	recX	O31575	6	31.8	31.013	264	0	0.91859	0.97022
GTP pyrophosphokinase	>sp|O54408|RELA_BACSU GTP pyrophosphokinase OS=Bacillus subtilis (strain 168) GN=relA PE=3 SV=3	relA	O54408	29	49.9	84.823	734	0	0.9532	0.86214
Thiol-disulfide oxidoreductase ResA	>sp|P35160|RESA_BACSU Thiol-disulfide oxidoreductase ResA OS=Bacillus subtilis (strain 168) GN=resA PE=1 SV=2	resA	P35160	7	45.3	20.008	179	0	0.98885	0.95453
Cytochrome c biogenesis protein ResB	>sp|P35161|RESB_BACSU Cytochrome c biogenesis protein ResB OS=Bacillus subtilis (strain 168) GN=resB PE=4 SV=1	resB	P35161	12	31.2	61.76	542	0	1.104	1.066
Transcriptional regulatory protein ResD	>sp|P35163|RESD_BACSU Transcriptional regulatory protein ResD OS=Bacillus subtilis (strain 168) GN=resD PE=3 SV=2	resD	P35163	10	54.2	27.515	240	0	0.60732	0.83595
Sensor histidine kinase ResE	>sp|P35164|RESE_BACSU Sensor histidine kinase ResE OS=Bacillus subtilis (strain 168) GN=resE PE=3 SV=1	resE	P35164	13	31.6	66.77	589	0	NaN	NaN
Redox-sensing transcriptional repressor rex	>sp|O05521|REX_BACSU Redox-sensing transcriptional repressor Rex OS=Bacillus subtilis (strain 168) GN=rex PE=1 SV=1	rex	O05521	7	45.1	24.091	215	0	0.80789	0.98187
HTH-type transcriptional repressor RghR	>sp|O32236|RGHR_BACSU HTH-type transcriptional repressor RghR OS=Bacillus subtilis (strain 168) GN=rghR PE=1 SV=1	rghR	O32236	5	48.9	15.445	135	0	0.98012	0.93123
Rhamnulokinase	>sp|O05262|RHAB_BACSU Rhamnulokinase OS=Bacillus subtilis (strain 168) GN=rhaB PE=3 SV=1	rhaB	O05262	2	6	54.735	485	0.0024886	1.0836	1.0086
Transcription termination factor Rho	>sp|Q03222|RHO_BACSU Transcription termination factor Rho OS=Bacillus subtilis (strain 168) GN=rho PE=3 SV=3	rho	Q03222	11	34.4	48.628	427	0	1.3106	1.0558
Riboflavin biosynthesis protein RibBA;3,4-dihydroxy-2-butanone 4-phosphate synthase;GTP cyclohydrolase-2	>sp|P17620|RIBBA_BACSU Riboflavin biosynthesis protein RibBA OS=Bacillus subtilis (strain 168) GN=ribBA PE=3 SV=1	ribBA	P17620	7	24.6	44.121	398	0	1.0813	0.99739
Riboflavin biosynthesis protein RibC;Riboflavin kinase;FMN adenylyltransferase	>sp|P54575|RIBC_BACSU Riboflavin biosynthesis protein RibC OS=Bacillus subtilis (strain 168) GN=ribC PE=3 SV=2	ribC	P54575	12	56.3	35.661	316	0	1.0778	1.0592
Riboflavin biosynthesis protein RibD;Diaminohydroxyphosphoribosylaminopyrimidine deaminase;5-amino-6-(5-phosphoribosylamino)uracil reductase	>sp|P17618|RIBD_BACSU Riboflavin biosynthesis protein RibD OS=Bacillus subtilis (strain 168) GN=ribD PE=1 SV=1	ribD	P17618	13	52.6	39.305	361	0	0.99738	1.0134
Riboflavin synthase	>sp|P16440|RISA_BACSU Riboflavin synthase OS=Bacillus subtilis (strain 168) GN=ribE PE=1 SV=2	ribE	P16440	9	39.1	23.481	215	0	0.94044	0.97855
6,7-dimethyl-8-ribityllumazine synthase	>sp|P11998|RISB_BACSU 6,7-dimethyl-8-ribityllumazine synthase OS=Bacillus subtilis (strain 168) GN=ribH PE=1 SV=2	ribH	P11998	8	93.5	16.286	154	0	0.9955	0.9883
Protein RibT	>sp|P17622|RIBT_BACSU Protein RibT OS=Bacillus subtilis (strain 168) GN=ribT PE=4 SV=1	ribT	P17622	8	85.5	14.573	124	0	0.91666	0.89325
Ribosome maturation factor RimM	>sp|O31740|RIMM_BACSU Ribosome maturation factor RimM OS=Bacillus subtilis (strain 168) GN=rimM PE=3 SV=1	rimM	O31740	11	73	20.203	174	0	1.1885	0.941
Ribosome maturation factor RimP	>sp|P32726|RIMP_BACSU Ribosome maturation factor RimP OS=Bacillus subtilis (strain 168) GN=rimP PE=3 SV=1	rimP	P32726	7	39.1	17.624	156	0	1.1495	0.88551
23S rRNA (uracil-C(5))-methyltransferase RlmCD	>sp|O31503|RLMCD_BACSU 23S rRNA (uracil-C(5))-methyltransferase RlmCD OS=Bacillus subtilis (strain 168) GN=rlmCD PE=1 SV=1	rlmCD	O31503	14	42	51.819	459	0	0.79182	0.82915
Ribosomal RNA large subunit methyltransferase H	>sp|Q45601|RLMH_BACSU Ribosomal RNA large subunit methyltransferase H OS=Bacillus subtilis (strain 168) GN=rlmH PE=1 SV=1	rlmH	Q45601	8	45.9	18.073	159	0	0.97974	0.99397
Probable dual-specificity RNA methyltransferase RlmN	>sp|O34617|RLMN_BACSU Probable dual-specificity RNA methyltransferase RlmN OS=Bacillus subtilis (strain 168) GN=rlmN PE=3 SV=1	rlmN	O34617	8	29.5	41.569	363	0	1.2468	1.3532
Ribosomal large subunit pseudouridine synthase B	>sp|P35159|RLUB_BACSU Ribosomal large subunit pseudouridine synthase B OS=Bacillus subtilis (strain 168) GN=rluB PE=1 SV=2	rluB	P35159	10	58.6	27.738	244	0	0.9511	1.0123
Ribonuclease 3	>sp|P51833|RNC_BACSU Ribonuclease 3 OS=Bacillus subtilis (strain 168) GN=rnc PE=1 SV=2	rnc	P51833	11	55	28.425	249	0	1.0513	0.96387
14.7 kDa ribonuclease H-like protein	>sp|P54162|RNHL_BACSU 14.7 kDa ribonuclease H-like protein OS=Bacillus subtilis (strain 168) GN=rnhA PE=1 SV=1	rnhA	P54162	4	42.4	14.67	132	0.0072845	1.136	1.2783
Ribonuclease HII	>sp|O31744|RNH2_BACSU Ribonuclease HII OS=Bacillus subtilis (strain 168) GN=rnhB PE=1 SV=1	rnhB	O31744	6	29.8	28.354	255	0	1.1445	1.3063
Ribonuclease HIII	>sp|P94541|RNH3_BACSU Ribonuclease HIII OS=Bacillus subtilis (strain 168) GN=rnhC PE=1 SV=2	rnhC	P94541	8	34.2	34.069	313	0	1.2002	1.4646
Ribonuclease J 1	>sp|Q45493|RNJ1_BACSU Ribonuclease J 1 OS=Bacillus subtilis (strain 168) GN=rnjA PE=1 SV=1	rnjA	Q45493	20	49.9	61.516	555	0	0.99451	1.0772
Ribonuclease J 2	>sp|O31760|RNJ2_BACSU Ribonuclease J 2 OS=Bacillus subtilis (strain 168) GN=rnjB PE=1 SV=3	rnjB	O31760	25	56.4	61.174	555	0	0.98252	1.0684
Ribonuclease M5	>sp|P37547|RNM5_BACSU Ribonuclease M5 OS=Bacillus subtilis (strain 168) GN=rnmV PE=1 SV=1	rnmV	P37547	4	37.1	20.674	186	0	1.072	1.1372
Ribonuclease P protein component	>sp|P25814|RNPA_BACSU Ribonuclease P protein component OS=Bacillus subtilis (strain 168) GN=rnpA PE=1 SV=2	rnpA	P25814	5	53.4	13.8	116	0	0.97437	1.0797
Ribonuclease R	>sp|O32231|RNR_BACSU Ribonuclease R OS=Bacillus subtilis (strain 168) GN=rnr PE=3 SV=1	rnr	O32231	25	39	88.749	779	0	0.99076	0.99515
Ribonuclease Y	>sp|O31774|RNY_BACSU Ribonuclease Y OS=Bacillus subtilis (strain 168) GN=rny PE=1 SV=1	rny	O31774	25	66.2	58.919	520	0	0.89071	1.1086
Ribonuclease Z	>sp|P54548|RNZ_BACSU Ribonuclease Z OS=Bacillus subtilis (strain 168) GN=rnz PE=1 SV=1	rnz	P54548	6	31.9	34.022	307	0	0.94398	1.0612
1-pyrroline-5-carboxylate dehydrogenase	>sp|P39634|ROCA_BACSU 1-pyrroline-5-carboxylate dehydrogenase OS=Bacillus subtilis (strain 168) GN=rocA PE=2 SV=1	rocA	P39634	18	40.6	56.319	515	0	0.82134	0.60388
Protein RocB	>sp|P39635|ROCB_BACSU Protein RocB OS=Bacillus subtilis (strain 168) GN=rocB PE=2 SV=1	rocB	P39635	9	20.1	64.909	566	0	0.65523	0.35763
Ornithine aminotransferase	>sp|P38021|OAT_BACSU Ornithine aminotransferase OS=Bacillus subtilis (strain 168) GN=rocD PE=1 SV=2	rocD	P38021	13	56.6	43.762	401	0	0.92985	1.0322
Amino-acid permease RocE	>sp|P39137|ROCE_BACSU Amino-acid permease RocE OS=Bacillus subtilis (strain 168) GN=rocE PE=2 SV=1	rocE	P39137	2	8.1	51.634	467	0.00084034	0.78192	1.5005
Arginase	>sp|P39138|ARGI_BACSU Arginase OS=Bacillus subtilis (strain 168) GN=rocF PE=1 SV=1	rocF	P39138	8	29.7	32.153	296	0	0.95742	1.0921
Catabolic NAD-specific glutamate dehydrogenase RocG	>sp|P39633|DHE2_BACSU Catabolic NAD-specific glutamate dehydrogenase RocG OS=Bacillus subtilis (strain 168) GN=rocG PE=1 SV=3	rocG	P39633	14	51.9	46.553	424	0	0.77029	0.57669
Arginine utilization regulatory protein RocR	>sp|P38022|ROCR_BACSU Arginine utilization regulatory protein RocR OS=Bacillus subtilis (strain 168) GN=rocR PE=1 SV=2	rocR	P38022	9	25.2	52.177	461	0	0.65109	0.75803
Rod shape-determining protein RodA	>sp|P39604|RODA_BACSU Rod shape-determining protein RodA OS=Bacillus subtilis (strain 168) GN=rodA PE=1 SV=1	rodA	P39604	3	8.1	43.274	393	0	0.96261	1.0095
Repressor rok	>sp|O34857|ROK_BACSU Repressor rok OS=Bacillus subtilis (strain 168) GN=rok PE=1 SV=1	rok	O34857	6	37.2	21.84	191	0	1.0631	1.0283
Ribulose-phosphate 3-epimerase	>sp|O34557|RPE_BACSU Ribulose-phosphate 3-epimerase OS=Bacillus subtilis (strain 168) GN=rpe PE=3 SV=1	rpe	O34557	6	45.6	23.334	217	0	0.87194	0.89308
Ribonuclease PH	>sp|P28619|RNPH_BACSU Ribonuclease PH OS=Bacillus subtilis (strain 168) GN=rph PE=1 SV=1	rph	P28619	5	23.7	26.681	245	0	0.99568	0.94321
50S ribosomal protein L1	>sp|Q06797|RL1_BACSU 50S ribosomal protein L1 OS=Bacillus subtilis (strain 168) GN=rplA PE=1 SV=4	rplA	Q06797	28	95.7	24.989	232	0	1.0356	0.92307
50S ribosomal protein L2	>sp|P42919|RL2_BACSU 50S ribosomal protein L2 OS=Bacillus subtilis (strain 168) GN=rplB PE=1 SV=3	rplB	P42919	14	69.3	30.274	277	0	0.82989	0.96295
50S ribosomal protein L3	>sp|P42920|RL3_BACSU 50S ribosomal protein L3 OS=Bacillus subtilis (strain 168) GN=rplC PE=1 SV=2	rplC	P42920	11	61.7	22.683	209	0	1.1443	1.2332
50S ribosomal protein L4	>sp|P42921|RL4_BACSU 50S ribosomal protein L4 OS=Bacillus subtilis (strain 168) GN=rplD PE=1 SV=1	rplD	P42921	7	43	22.391	207	0	1.0984	1.0603
50S ribosomal protein L5	>sp|P12877|RL5_BACSU 50S ribosomal protein L5 OS=Bacillus subtilis (strain 168) GN=rplE PE=1 SV=1	rplE	P12877	12	89.9	20.147	179	0	1.0229	1.023
50S ribosomal protein L6	>sp|P46898|RL6_BACSU 50S ribosomal protein L6 OS=Bacillus subtilis (strain 168) GN=rplF PE=1 SV=2	rplF	P46898	9	83.2	19.509	179	0	1.0247	1.1097
Probable ribosomal protein YlxQ	>sp|P32729|YLXQ_BACSU Probable ribosomal protein YlxQ OS=Bacillus subtilis (strain 168) GN=rplGA PE=1 SV=1	rplGA	P32729	4	54	11.054	100	0	1.0494	1.0226
50S ribosomal protein L9	>sp|P37437|RL9_BACSU 50S ribosomal protein L9 OS=Bacillus subtilis (strain 168) GN=rplI PE=3 SV=1	rplI	P37437	15	82.6	16.352	149	0	1.071	1.1825
50S ribosomal protein L10	>sp|P42923|RL10_BACSU 50S ribosomal protein L10 OS=Bacillus subtilis (strain 168) GN=rplJ PE=1 SV=4	rplJ	P42923	14	54.2	18.079	166	0	0.90533	0.96069
50S ribosomal protein L11	>sp|Q06796|RL11_BACSU 50S ribosomal protein L11 OS=Bacillus subtilis (strain 168) GN=rplK PE=1 SV=3	rplK	Q06796	10	73	14.931	141	0	0.97929	1.0172
50S ribosomal protein L7/L12	>sp|P02394|RL7_BACSU 50S ribosomal protein L7/L12 OS=Bacillus subtilis (strain 168) GN=rplL PE=1 SV=4	rplL	P02394	16	95.9	12.75	123	0	1.0798	1.0707
50S ribosomal protein L13	>sp|P70974|RL13_BACSU 50S ribosomal protein L13 OS=Bacillus subtilis (strain 168) GN=rplM PE=1 SV=2	rplM	P70974	14	93.1	16.375	145	0	0.99074	0.98568
50S ribosomal protein L14	>sp|P12875|RL14_BACSU 50S ribosomal protein L14 OS=Bacillus subtilis (strain 168) GN=rplN PE=1 SV=1	rplN	P12875	11	95.1	13.154	122	0	0.89916	1.0295
50S ribosomal protein L15	>sp|P19946|RL15_BACSU 50S ribosomal protein L15 OS=Bacillus subtilis (strain 168) GN=rplO PE=1 SV=1	rplO	P19946	10	81.5	15.382	146	0	0.9673	1.0606
50S ribosomal protein L16	>sp|P14577|RL16_BACSU 50S ribosomal protein L16 OS=Bacillus subtilis (strain 168) GN=rplP PE=3 SV=2	rplP	P14577	5	35.4	16.19	144	0	0.99011	1.0088
50S ribosomal protein L17	>sp|P20277|RL17_BACSU 50S ribosomal protein L17 OS=Bacillus subtilis (strain 168) GN=rplQ PE=1 SV=2	rplQ	P20277	6	90.8	13.751	120	0	0.99344	1.0044
50S ribosomal protein L18	>sp|P46899|RL18_BACSU 50S ribosomal protein L18 OS=Bacillus subtilis (strain 168) GN=rplR PE=1 SV=1	rplR	P46899	10	88.3	12.969	120	0	0.97492	0.94675
50S ribosomal protein L19	>sp|O31742|RL19_BACSU 50S ribosomal protein L19 OS=Bacillus subtilis (strain 168) GN=rplS PE=1 SV=2	rplS	O31742	9	87.8	13.387	115	0	0.93277	1.0118
50S ribosomal protein L20	>sp|P55873|RL20_BACSU 50S ribosomal protein L20 OS=Bacillus subtilis (strain 168) GN=rplT PE=1 SV=1	rplT	P55873	4	42	13.638	119	0	0.91023	1.0411
50S ribosomal protein L21	>sp|P26908|RL21_BACSU 50S ribosomal protein L21 OS=Bacillus subtilis (strain 168) GN=rplU PE=1 SV=1	rplU	P26908	12	87.3	11.275	102	0	0.99291	1.0139
50S ribosomal protein L22	>sp|P42060|RL22_BACSU 50S ribosomal protein L22 OS=Bacillus subtilis (strain 168) GN=rplV PE=1 SV=1	rplV	P42060	6	78.8	12.459	113	0	1.006	1.068
50S ribosomal protein L23	>sp|P42924|RL23_BACSU 50S ribosomal protein L23 OS=Bacillus subtilis (strain 168) GN=rplW PE=1 SV=2	rplW	P42924	9	57.9	10.956	95	0	0.9089	0.94286
50S ribosomal protein L24	>sp|P0CI78|RL24_BACSU 50S ribosomal protein L24 OS=Bacillus subtilis (strain 168) GN=rplX PE=1 SV=1	rplX	P0CI78	9	80.6	11.142	103	0	1.0367	0.96468
50S ribosomal protein L27	>sp|P05657|RL27_BACSU 50S ribosomal protein L27 OS=Bacillus subtilis (strain 168) GN=rpmA PE=3 SV=1	rpmA	P05657	7	59.6	10.372	94	0	1.1166	1.0962
50S ribosomal protein L29	>sp|P12873|RL29_BACSU 50S ribosomal protein L29 OS=Bacillus subtilis (strain 168) GN=rpmC PE=1 SV=1	rpmC	P12873	4	83.3	7.7129	66	0	0.93563	0.87024
50S ribosomal protein L30	>sp|P19947|RL30_BACSU 50S ribosomal protein L30 OS=Bacillus subtilis (strain 168) GN=rpmD PE=1 SV=2	rpmD	P19947	7	100	6.6377	59	0	0.87952	0.93301
50S ribosomal protein L31	>sp|Q03223|RL31_BACSU 50S ribosomal protein L31 OS=Bacillus subtilis (strain 168) GN=rpmE PE=1 SV=1	rpmE	Q03223	5	83.3	7.4435	66	0	0.94675	1.0239
50S ribosomal protein L31 type B	>sp|O34967|RL31B_BACSU 50S ribosomal protein L31 type B OS=Bacillus subtilis (strain 168) GN=rpmE2 PE=1 SV=1	rpmE2	O34967	5	81.7	9.5305	82	0	1.0895	1.0826
50S ribosomal protein L32	>sp|O34687|RL32_BACSU 50S ribosomal protein L32 OS=Bacillus subtilis (strain 168) GN=rpmF PE=1 SV=3	rpmF	O34687	4	55.9	6.7289	59	0	1.0252	0.98137
50S ribosomal protein L33 1	>sp|P56849|RL331_BACSU 50S ribosomal protein L33 1 OS=Bacillus subtilis (strain 168) GN=rpmGA PE=3 SV=2	rpmGA	P56849	5	91.8	5.9008	49	0	1.403	1.1836
50S ribosomal protein L33 2	>sp|Q06798|RL332_BACSU 50S ribosomal protein L33 2 OS=Bacillus subtilis (strain 168) GN=rpmGB PE=3 SV=1	rpmGB	Q06798	2	55.1	5.4963	49	0	0.99639	1.2274
50S ribosomal protein L34	>sp|P05647|RL34_BACSU 50S ribosomal protein L34 OS=Bacillus subtilis (strain 168) GN=rpmH PE=1 SV=1	rpmH	P05647	1	20.5	5.2532	44	0.0069022	0.94136	1.07
50S ribosomal protein L35	>sp|P55874|RL35_BACSU 50S ribosomal protein L35 OS=Bacillus subtilis (strain 168) GN=rpmI PE=3 SV=2	rpmI	P55874	2	25.8	7.5569	66	0	1.2157	1.1957
50S ribosomal protein L36	>sp|P20278|RL36_BACSU 50S ribosomal protein L36 OS=Bacillus subtilis (strain 168) GN=rpmJ PE=3 SV=1	rpmJ	P20278	2	54.1	4.3053	37	0	1.0768	1.0205
DNA-directed RNA polymerase subunit alpha	>sp|P20429|RPOA_BACSU DNA-directed RNA polymerase subunit alpha OS=Bacillus subtilis (strain 168) GN=rpoA PE=1 SV=1	rpoA	P20429	16	52.5	34.799	314	0	1.0419	1.0697
DNA-directed RNA polymerase subunit beta	>sp|P37870|RPOB_BACSU DNA-directed RNA polymerase subunit beta OS=Bacillus subtilis (strain 168) GN=rpoB PE=1 SV=2	rpoB	P37870	34	43.1	133.68	1193	0	0.99753	0.98855
DNA-directed RNA polymerase subunit beta	>sp|P37871|RPOC_BACSU DNA-directed RNA polymerase subunit beta OS=Bacillus subtilis (strain 168) GN=rpoC PE=1 SV=4	rpoC	P37871	59	67.6	134.25	1199	0	1.0563	0.95617
DNA-directed RNA polymerase subunit delta	>sp|P12464|RPOE_BACSU DNA-directed RNA polymerase subunit delta OS=Bacillus subtilis (strain 168) GN=rpoE PE=1 SV=1	rpoE	P12464	2	13.9	20.399	173	0	1.0131	0.98067
DNA-directed RNA polymerase subunit omega	>sp|O35011|RPOZ_BACSU DNA-directed RNA polymerase subunit omega OS=Bacillus subtilis (strain 168) GN=rpoZ PE=3 SV=1	rpoZ	O35011	5	56.7	7.7538	67	0	1.0598	1.049
30S ribosomal protein S2	>sp|P21464|RS2_BACSU 30S ribosomal protein S2 OS=Bacillus subtilis (strain 168) GN=rpsB PE=1 SV=3	rpsB	P21464	18	78.5	27.967	246	0	1.0995	1.058
30S ribosomal protein S3	>sp|P21465|RS3_BACSU 30S ribosomal protein S3 OS=Bacillus subtilis (strain 168) GN=rpsC PE=1 SV=4	rpsC	P21465	13	70.2	24.323	218	0	1.0054	1.0304
30S ribosomal protein S4	>sp|P21466|RS4_BACSU 30S ribosomal protein S4 OS=Bacillus subtilis (strain 168) GN=rpsD PE=1 SV=3	rpsD	P21466	13	76	22.835	200	0	0.98437	1.1658
30S ribosomal protein S5	>sp|P21467|RS5_BACSU 30S ribosomal protein S5 OS=Bacillus subtilis (strain 168) GN=rpsE PE=1 SV=3	rpsE	P21467	11	77.1	17.622	166	0	1.0339	1.0706
30S ribosomal protein S6	>sp|P21468|RS6_BACSU 30S ribosomal protein S6 OS=Bacillus subtilis (strain 168) GN=rpsF PE=1 SV=2	rpsF	P21468	7	92.6	11.124	95	0	1.0151	1.0227
30S ribosomal protein S7	>sp|P21469|RS7_BACSU 30S ribosomal protein S7 OS=Bacillus subtilis (strain 168) GN=rpsG PE=1 SV=4	rpsG	P21469	8	52.6	17.883	156	0	0.97597	1.0865
30S ribosomal protein S8	>sp|P12879|RS8_BACSU 30S ribosomal protein S8 OS=Bacillus subtilis (strain 168) GN=rpsH PE=1 SV=4	rpsH	P12879	13	81.8	14.877	132	0	1.0121	1.0153
30S ribosomal protein S9	>sp|P21470|RS9_BACSU 30S ribosomal protein S9 OS=Bacillus subtilis (strain 168) GN=rpsI PE=1 SV=3	rpsI	P21470	3	26.2	14.308	130	0.0020799	0.34192	0.74788
30S ribosomal protein S10	>sp|P21471|RS10_BACSU 30S ribosomal protein S10 OS=Bacillus subtilis (strain 168) GN=rpsJ PE=1 SV=4	rpsJ	P21471	4	51	11.665	102	0	0.85746	0.98346
30S ribosomal protein S11	>sp|P04969|RS11_BACSU 30S ribosomal protein S11 OS=Bacillus subtilis (strain 168) GN=rpsK PE=3 SV=1	rpsK	P04969	3	22.9	13.925	131	0	0.81349	0.92865
30S ribosomal protein S12	>sp|P21472|RS12_BACSU 30S ribosomal protein S12 OS=Bacillus subtilis (strain 168) GN=rpsL PE=1 SV=5	rpsL	P21472	5	49.3	15.215	138	0	0.81929	0.9473
30S ribosomal protein S13	>sp|P20282|RS13_BACSU 30S ribosomal protein S13 OS=Bacillus subtilis (strain 168) GN=rpsM PE=1 SV=3	rpsM	P20282	3	33.9	13.787	121	0	0.82677	0.98749
30S ribosomal protein S14	>sp|P12878|RS14_BACSU 30S ribosomal protein S14 OS=Bacillus subtilis (strain 168) GN=rpsN1 PE=1 SV=3	rpsN1	P12878;O31587	NaN	45.9	7.2457	61	0	0.97897	1.1854
30S ribosomal protein S15	>sp|P21473|RS15_BACSU 30S ribosomal protein S15 OS=Bacillus subtilis (strain 168) GN=rpsO PE=1 SV=4	rpsO	P21473	7	88.8	10.573	89	0	0.93185	0.94692
30S ribosomal protein S16	>sp|P21474|RS16_BACSU 30S ribosomal protein S16 OS=Bacillus subtilis (strain 168) GN=rpsP PE=1 SV=3	rpsP	P21474	4	70	10.135	90	0	0.85908	0.94405
30S ribosomal protein S17	>sp|P12874|RS17_BACSU 30S ribosomal protein S17 OS=Bacillus subtilis (strain 168) GN=rpsQ PE=1 SV=3	rpsQ	P12874	8	75.9	10.199	87	0	0.95785	0.90561
30S ribosomal protein S18	>sp|P21475|RS18_BACSU 30S ribosomal protein S18 OS=Bacillus subtilis (strain 168) GN=rpsR PE=1 SV=3	rpsR	P21475	6	69.6	8.9694	79	0	0.82656	0.80735
30S ribosomal protein S19	>sp|P21476|RS19_BACSU 30S ribosomal protein S19 OS=Bacillus subtilis (strain 168) GN=rpsS PE=1 SV=3	rpsS	P21476	5	66.3	10.583	92	0	1.0233	1.0106
30S ribosomal protein S20	>sp|P21477|RS20_BACSU 30S ribosomal protein S20 OS=Bacillus subtilis (strain 168) GN=rpsT PE=1 SV=4	rpsT	P21477	5	50	9.599	88	0	1.0145	0.9137
Phosphoserine phosphatase RsbP	>sp|O07014|RSBP_BACSU Phosphoserine phosphatase RsbP OS=Bacillus subtilis (strain 168) GN=rsbP PE=1 SV=1	rsbP	O07014	4	10.9	46.03	403	0	1.0059	0.95168
Sigma factor SigB regulation protein RsbQ	>sp|O07015|RSBQ_BACSU Sigma factor SigB regulation protein RsbQ OS=Bacillus subtilis (strain 168) GN=rsbQ PE=1 SV=1	rsbQ	O07015	5	29.4	30.02	269	0	0.96292	0.88043
RsbT co-antagonist protein RsbRA	>sp|P42409|RSBRA_BACSU RsbT co-antagonist protein RsbRA OS=Bacillus subtilis (strain 168) GN=rsbRA PE=1 SV=1	rsbRA	P42409	5	24.1	31.05	274	0	0.92355	1.0291
RsbT co-antagonist protein RsbRB	>sp|O34860|RSBRB_BACSU RsbT co-antagonist protein RsbRB OS=Bacillus subtilis (strain 168) GN=rsbRB PE=1 SV=1	rsbRB	O34860	9	51.3	32.387	277	0	0.22462	0.77524
RsbT co-antagonist protein RsbRC	>sp|O31856|RSBRC_BACSU RsbT co-antagonist protein RsbRC OS=Bacillus subtilis (strain 168) GN=rsbRC PE=1 SV=1	rsbRC	O31856	7	30.5	32.109	282	0	1.0578	1.08
RsbT co-antagonist protein RsbRD	>sp|P54504|RSBRD_BACSU RsbT co-antagonist protein RsbRD OS=Bacillus subtilis (strain 168) GN=rsbRD PE=1 SV=2	rsbRD	P54504	5	19.8	31.834	278	0	1.1089	1.0414
RsbT antagonist protein RsbS	>sp|P42410|RSBS_BACSU RsbT antagonist protein RsbS OS=Bacillus subtilis (strain 168) GN=rsbS PE=1 SV=1	rsbS	P42410	2	28.9	13.31	121	0	1.0672	1.0844
Serine/threonine-protein kinase RsbT	>sp|P42411|RSBT_BACSU Serine/threonine-protein kinase RsbT OS=Bacillus subtilis (strain 168) GN=rsbT PE=1 SV=1	rsbT	P42411	5	53.4	14.349	133	0	1.1885	0.93177
Phosphoserine phosphatase RsbU	>sp|P40399|RSBU_BACSU Phosphoserine phosphatase RsbU OS=Bacillus subtilis (strain 168) GN=rsbU PE=1 SV=3	rsbU	P40399	13	52.8	38.631	335	0	1.0508	1.0683
Anti-sigma-B factor antagonist	>sp|P17903|RSBV_BACSU Anti-sigma-B factor antagonist OS=Bacillus subtilis (strain 168) GN=rsbV PE=1 SV=1	rsbV	P17903	8	91.7	11.939	109	0	0.54684	1.0118
Serine-protein kinase RsbW	>sp|P17904|RSBW_BACSU Serine-protein kinase RsbW OS=Bacillus subtilis (strain 168) GN=rsbW PE=1 SV=1	rsbW	P17904	3	24.4	17.993	160	0	0.91809	0.87361
Phosphoserine phosphatase RsbX	>sp|P17906|RSBX_BACSU Phosphoserine phosphatase RsbX OS=Bacillus subtilis (strain 168) GN=rsbX PE=4 SV=1	rsbX	P17906	7	53.8	22.144	199	0	0.85841	0.7605
Ribosomal silencing factor RsfS	>sp|P54457|IOJAP_BACSU Ribosomal silencing factor RsfS OS=Bacillus subtilis (strain 168) GN=rsfS PE=3 SV=1	rsfS	P54457	7	48.3	13.299	118	0	1.5501	0.6849
Putative ribosome biogenesis GTPase RsgA	>sp|O34530|RSGA_BACSU Putative ribosome biogenesis GTPase RsgA OS=Bacillus subtilis (strain 168) GN=rsgA PE=1 SV=1	rsgA	O34530	8	35.9	33.797	298	0	0.869	0.80592
Anti-sigma-I factor RsgI	>sp|O31655|RSGI_BACSU Anti-sigma-I factor RsgI OS=Bacillus subtilis (strain 168) GN=rsgI PE=1 SV=1	rsgI	O31655	9	28.6	43.589	381	0	0.93946	0.80362
Anti-sigma-V factor RsiV	>sp|O05403|RSIV_BACSU Anti-sigma-V factor RsiV OS=Bacillus subtilis (strain 168) GN=rsiV PE=1 SV=1	rsiV	O05403	3	11.2	32.867	285	0	0.73316	0.90799
Anti-sigma-W factor RsiW	>sp|Q45588|RSIW_BACSU Anti-sigma-W factor RsiW OS=Bacillus subtilis (strain 168) GN=rsiW PE=1 SV=2	rsiW	Q45588	6	34.1	23.34	208	0	0.88961	1.0096
Sigma-X negative effector	>sp|P35166|RSIX_BACSU Sigma-X negative effector OS=Bacillus subtilis (strain 168) GN=rsiX PE=1 SV=2	rsiX	P35166	8	32.3	41.294	368	0	0.70802	0.81389
Ribosomal RNA small subunit methyltransferase A	>sp|P37468|RSMA_BACSU Ribosomal RNA small subunit methyltransferase A OS=Bacillus subtilis (strain 168) GN=rsmA PE=3 SV=1	rsmA	P37468	12	56.8	32.721	292	0	0.87058	0.98384
Ribosomal RNA small subunit methyltransferase B	>sp|P94464|RSMB_BACSU Ribosomal RNA small subunit methyltransferase B OS=Bacillus subtilis (strain 168) GN=rsmB PE=3 SV=2	rsmB	P94464	12	32.7	50.273	447	0	0.83401	0.92846
Ribosomal RNA small subunit methyltransferase E	>sp|P54461|RSME_BACSU Ribosomal RNA small subunit methyltransferase E OS=Bacillus subtilis (strain 168) GN=rsmE PE=1 SV=1	rsmE	P54461	9	39.5	28.802	256	0	1.0759	0.98304
Ribosomal RNA small subunit methyltransferase G	>sp|P25813|RSMG_BACSU Ribosomal RNA small subunit methyltransferase G OS=Bacillus subtilis (strain 168) GN=rsmG PE=1 SV=1	rsmG	P25813	11	55.2	26.954	239	0	0.81395	0.84413
Ribosomal RNA small subunit methyltransferase H	>sp|Q07876|RSMH_BACSU Ribosomal RNA small subunit methyltransferase H OS=Bacillus subtilis (strain 168) GN=rsmH PE=3 SV=2	rsmH	Q07876	8	46.6	35.305	311	0	0.81659	1.1234
Ribosomal RNA small subunit methyltransferase I	>sp|P37544|RSMI_BACSU Ribosomal RNA small subunit methyltransferase I OS=Bacillus subtilis (strain 168) GN=rsmI PE=3 SV=1	rsmI	P37544	8	37.3	33.042	292	0	1.024	1.0231
Replication termination protein	>sp|P0CI76|RTP_BACSU Replication termination protein OS=Bacillus subtilis (strain 168) GN=rtp PE=1 SV=1	rtp	P0CI76	5	50	14.519	122	0	1.0827	1.0864
Holliday junction ATP-dependent DNA helicase RuvA	>sp|O05392|RUVA_BACSU Holliday junction ATP-dependent DNA helicase RuvA OS=Bacillus subtilis (strain 168) GN=ruvA PE=3 SV=2	ruvA	O05392	4	26.9	22.584	201	0	1.032	0.92984
Holliday junction ATP-dependent DNA helicase RuvB	>sp|O32055|RUVB_BACSU Holliday junction ATP-dependent DNA helicase RuvB OS=Bacillus subtilis (strain 168) GN=ruvB PE=1 SV=2	ruvB	O32055	2	9	37.467	334	0	0.88438	1.3332
Sucrose-6-phosphate hydrolase	>sp|P07819|SCRB_BACSU Sucrose-6-phosphate hydrolase OS=Bacillus subtilis (strain 168) GN=sacA PE=3 SV=2	sacA	P07819	6	16.3	54.814	479	0	0.89726	0.95105
Levansucrase	>sp|P05655|SACB_BACSU Levansucrase OS=Bacillus subtilis (strain 168) GN=sacB PE=1 SV=1	sacB	P05655	7	21.1	52.97	473	0	1.0625	1.0547
PTS system sucrose-specific EIIBC component;Sucrose-specific phosphotransferase enzyme IIB component;Sucrose permease IIC component	>sp|P05306|PTSBC_BACSU PTS system sucrose-specific EIIBC component OS=Bacillus subtilis (strain 168) GN=sacP PE=3 SV=3	sacP	P05306	5	14.3	49.396	461	0	1.0004	1.0555
Protein mrp homolog SalA	>sp|P50863|SALA_BACSU Protein mrp homolog SalA OS=Bacillus subtilis (strain 168) GN=salA PE=2 SV=1	salA	P50863	16	75.6	38.638	352	0	0.84483	0.95507
Protein SapB	>sp|Q45514|SAPB_BACSU Protein SapB OS=Bacillus subtilis (strain 168) GN=sapB PE=1 SV=1	sapB	Q45514	4	15.9	25.936	232	0	0.92723	0.97957
Sulfate adenylyltransferase	>sp|O34764|SAT1_BACSU Sulfate adenylyltransferase OS=Bacillus subtilis (strain 168) GN=sat PE=2 SV=1	sat	O34764	21	70.9	42.883	382	0	2.402	1.8647
Nuclease SbcCD subunit C	>sp|O06714|SBCC_BACSU Nuclease SbcCD subunit C OS=Bacillus subtilis (strain 168) GN=sbcC PE=3 SV=3	sbcC	O06714	44	45	128.92	1130	0	1.0312	0.93206
Nuclease SbcCD subunit D	>sp|P23479|SBCD_BACSU Nuclease SbcCD subunit D OS=Bacillus subtilis (strain 168) GN=sbcD PE=3 SV=5	sbcD	P23479	7	20.5	43.491	391	0	0.84801	0.95081
Segregation and condensation protein A	>sp|P35154|SCPA_BACSU Segregation and condensation protein A OS=Bacillus subtilis (strain 168) GN=scpA PE=1 SV=1	scpA	P35154	4	28.7	29.612	251	0	0.97146	1.0045
Segregation and condensation protein B	>sp|P35155|SCPB_BACSU Segregation and condensation protein B OS=Bacillus subtilis (strain 168) GN=scpB PE=1 SV=1	scpB	P35155	9	57.4	22.038	197	0	1.0615	0.90378
Probable L-serine dehydratase, alpha chain	>sp|O34607|SDHA_BACSU Probable L-serine dehydratase, alpha chain OS=Bacillus subtilis (strain 168) GN=sdaAA PE=3 SV=1	sdaAA	O34607	9	54.7	30.935	300	0	0.97235	1.0222
Probable L-serine dehydratase, beta chain	>sp|O34635|SDHB_BACSU Probable L-serine dehydratase, beta chain OS=Bacillus subtilis (strain 168) GN=sdaAB PE=3 SV=1	sdaAB	O34635	9	61.4	23.819	220	0	1.0381	1.0167
Succinate dehydrogenase flavoprotein subunit	>sp|P08065|DHSA_BACSU Succinate dehydrogenase flavoprotein subunit OS=Bacillus subtilis (strain 168) GN=sdhA PE=3 SV=4	sdhA	P08065	22	55.3	65.151	586	0	0.96845	1.0011
Succinate dehydrogenase iron-sulfur subunit	>sp|P08066|DHSB_BACSU Succinate dehydrogenase iron-sulfur subunit OS=Bacillus subtilis (strain 168) GN=sdhB PE=3 SV=3	sdhB	P08066	10	76.7	28.418	253	0	0.93723	1.209
Sporulation-delaying protein SdpA	>sp|O34889|SDPA_BACSU Sporulation-delaying protein SdpA OS=Bacillus subtilis (strain 168) GN=sdpA PE=2 SV=1	sdpA	O34889	9	64.6	18.65	158	0	0.65925	0.7367
Sporulation-delaying protein SdpB	>sp|O34616|SDPB_BACSU Sporulation-delaying protein SdpB OS=Bacillus subtilis (strain 168) GN=sdpB PE=2 SV=1	sdpB	O34616	4	13.3	37.45	323	0	1.7166	1.7176
Killing factor SdpC	>sp|O34344|SDPC_BACSU Killing factor SdpC OS=Bacillus subtilis (strain 168) GN=sdpC PE=1 SV=1	sdpC	O34344	7	36.5	22.22	203	0	0.90325	0.9393
Transcriptional repressor SdpR	>sp|O32242|SDPR_BACSU Transcriptional repressor SdpR OS=Bacillus subtilis (strain 168) GN=sdpR PE=2 SV=1	sdpR	O32242	2	31.1	10.243	90	0	0.91249	0.9693
Protein translocase subunit SecA	>sp|P28366|SECA_BACSU Protein translocase subunit SecA OS=Bacillus subtilis (strain 168) GN=secA PE=1 SV=1	secA	P28366	34	57.9	95.53	841	0	0.99447	0.99374
Protein translocase subunit SecDF	>sp|O32047|SECDF_BACSU Protein translocase subunit SecDF OS=Bacillus subtilis (strain 168) GN=secDF PE=1 SV=2	secDF	O32047	13	23.1	81.653	737	0	0.94589	1.0012
Probable protein-export membrane protein SecG	>sp|O32233|SECG_BACSU Probable protein-export membrane protein SecG OS=Bacillus subtilis (strain 168) GN=secG PE=3 SV=1	secG	O32233	1	23.7	7.9957	76	0	0.96035	1.0065
Protein translocase subunit SecY	>sp|P16336|SECY_BACSU Protein translocase subunit SecY OS=Bacillus subtilis (strain 168) GN=secY PE=3 SV=1	secY	P16336	6	12.5	47.242	431	0	1.048	1.0564
Cell division protein SepF	>sp|O31728|SEPF_BACSU Cell division protein SepF OS=Bacillus subtilis (strain 168) GN=sepF PE=1 SV=3	sepF	O31728	4	39.7	17.386	151	0	0.90027	0.93651
D-3-phosphoglycerate dehydrogenase	>sp|P35136|SERA_BACSU D-3-phosphoglycerate dehydrogenase OS=Bacillus subtilis (strain 168) GN=serA PE=3 SV=3	serA	P35136	26	63.8	57.129	525	0	1.3643	1.0699
Phosphoserine aminotransferase	>sp|P80862|SERC_BACSU Phosphoserine aminotransferase OS=Bacillus subtilis (strain 168) GN=serC PE=1 SV=2	serC	P80862	18	72.1	40.135	359	0	1.3167	1.3365
Serine--tRNA ligase	>sp|P37464|SYS_BACSU Serine--tRNA ligase OS=Bacillus subtilis (strain 168) GN=serS PE=3 SV=1	serS	P37464	20	43.8	48.841	425	0	1.3458	1.2095
DNA translocase SftA	>sp|C0SP86|SFTA_BACSU DNA translocase SftA OS=Bacillus subtilis (strain 168) GN=sftA PE=1 SV=1	sftA	C0SP86	27	32.6	106.82	952	0	1.0388	1.0098
RNA polymerase sigma factor SigA	>sp|P06224|SIGA_BACSU RNA polymerase sigma factor SigA OS=Bacillus subtilis (strain 168) GN=sigA PE=1 SV=2	sigA	P06224	12	54.7	42.948	371	0	1.0404	0.94676
RNA polymerase sigma-B factor	>sp|P06574|RPSB_BACSU RNA polymerase sigma-B factor OS=Bacillus subtilis (strain 168) GN=sigB PE=1 SV=3	sigB	P06574	7	34.7	29.901	262	0	1.3353	1.1551
RNA polymerase sigma-D factor	>sp|P10726|RPSD_BACSU RNA polymerase sigma-D factor OS=Bacillus subtilis (strain 168) GN=sigD PE=1 SV=2	sigD	P10726	7	37	29.468	254	0	0.87461	0.71159
RNA polymerase sigma-F factor	>sp|P07860|RPSF_BACSU RNA polymerase sigma-F factor OS=Bacillus subtilis (strain 168) GN=sigF PE=1 SV=1	sigF	P07860	4	17.6	29.372	255	0	1.123	0.80953
RNA polymerase sigma-H factor	>sp|P17869|RPSH_BACSU RNA polymerase sigma-H factor OS=Bacillus subtilis (strain 168) GN=sigH PE=1 SV=1	sigH	P17869	14	86.2	25.447	218	0	1.0297	0.81859
RNA polymerase sigma-54 factor	>sp|P24219|RP54_BACSU RNA polymerase sigma-54 factor OS=Bacillus subtilis (strain 168) GN=sigL PE=3 SV=1	sigL	P24219	9	29.1	49.7	436	0	1.1919	1.2504
RNA polymerase sigma factor SigW	>sp|Q45585|SIGW_BACSU ECF RNA polymerase sigma factor SigW OS=Bacillus subtilis (strain 168) GN=sigW PE=1 SV=1	sigW	Q45585	3	22.5	21.713	187	0	1.0247	1.0787
HTH-type transcriptional regulator SinR	>sp|P06533|SINR_BACSU HTH-type transcriptional regulator SinR OS=Bacillus subtilis (strain 168) GN=sinR PE=1 SV=1	sinR	P06533	6	75.7	12.988	111	0	1.0041	0.79096
Signal peptidase I S	>sp|P28628|LEPS_BACSU Signal peptidase I S OS=Bacillus subtilis (strain 168) GN=sipS PE=1 SV=1	sipS	P28628	7	44.6	21.047	184	0	0.97419	0.88559
Signal peptidase I T	>sp|P71013|LEPT_BACSU Signal peptidase I T OS=Bacillus subtilis (strain 168) GN=sipT PE=1 SV=1	sipT	P71013	11	45.6	21.854	193	0	1.7348	1.0124
Signal peptidase I U	>sp|P42959|LEPU_BACSU Signal peptidase I U OS=Bacillus subtilis (strain 168) GN=sipU PE=1 SV=1	sipU	P42959	5	28.3	21.183	187	0	0.97586	1.1303
Signal peptidase I W	>sp|P54506|LEPW_BACSU Signal peptidase I W OS=Bacillus subtilis (strain 168) GN=sipW PE=1 SV=1	sipW	P54506	3	26.8	20.678	190	0	0.93462	2.9385
Sporulation inhibitor of replication protein SirA	>sp|P45707|SIRA_BACSU Sporulation inhibitor of replication protein SirA OS=Bacillus subtilis (strain 168) GN=sirA PE=1 SV=1	sirA	P45707	1	10.8	18.142	148	0.0037129	1.0002	0.9495
Sirohydrochlorin ferrochelatase	>sp|O34632|SIRB_BACSU Sirohydrochlorin ferrochelatase OS=Bacillus subtilis (strain 168) GN=sirB PE=2 SV=1	sirB	O34632	12	76.2	28.835	261	0	1.0475	1.0722
Precorrin-2 dehydrogenase	>sp|O34813|SIRC_BACSU Precorrin-2 dehydrogenase OS=Bacillus subtilis (strain 168) GN=sirC PE=1 SV=1	sirC	O34813	8	72.2	18.004	162	0	1.0772	0.86195
Uncharacterized protein SkfB	>sp|O31423|SKFB_BACSU Uncharacterized protein SkfB OS=Bacillus subtilis (strain 168) GN=skfB PE=2 SV=2	skfB	O31423	5	14.4	45.755	410	0	0.97403	0.9273
Sporulation-killing factor biosynthesis protein SkfC	>sp|O31425|SKFC_BACSU Sporulation-killing factor biosynthesis protein SkfC OS=Bacillus subtilis (strain 168) GN=skfC PE=2 SV=2	skfC	O31425	6	13.1	56.292	496	0	0.98668	0.99041
Uncharacterized protein SkfG	>sp|O31429|SKFG_BACSU Uncharacterized protein SkfG OS=Bacillus subtilis (strain 168) GN=skfG PE=2 SV=2	skfG	O31429	5	38.6	18.51	171	0	1.0593	0.97953
Thioredoxin-like protein SkfH	>sp|O31430|SKFH_BACSU Thioredoxin-like protein SkfH OS=Bacillus subtilis (strain 168) GN=skfH PE=2 SV=2	skfH	O31430	2	15.6	16.23	141	0	0.92846	0.92904
Chromosome partition protein Smc	>sp|P51834|SMC_BACSU Chromosome partition protein Smc OS=Bacillus subtilis (strain 168) GN=smc PE=1 SV=3	smc	P51834	44	47	135.51	1186	0	1.0105	0.93744
Protein smf	>sp|P39813|SMF_BACSU Protein smf OS=Bacillus subtilis (strain 168) GN=smf PE=1 SV=2	smf	P39813	3	15.8	32.935	297	0	0.98784	0.92161
Superoxide dismutase [Mn]	>sp|P54375|SODM_BACSU Superoxide dismutase [Mn] OS=Bacillus subtilis (strain 168) GN=sodA PE=1 SV=5	sodA	P54375	8	61.4	22.49	202	0	0.79459	0.88136
Sporulation initiation inhibitor protein Soj	>sp|P37522|SOJ_BACSU Sporulation initiation inhibitor protein Soj OS=Bacillus subtilis (strain 168) GN=soj PE=1 SV=1	soj	P37522	6	35.2	27.543	253	0	0.76629	0.90653
Arginine decarboxylase	>sp|P21885|SPEA_BACSU Arginine decarboxylase OS=Bacillus subtilis (strain 168) GN=speA PE=1 SV=2	speA	P21885	11	34.1	53.583	490	0	0.9224	0.93386
Agmatinase	>sp|P70999|SPEB_BACSU Agmatinase OS=Bacillus subtilis (strain 168) GN=speB PE=1 SV=1	speB	P70999	11	64.8	32.416	290	0	1.0089	1.0564
Spermidine synthase	>sp|P70998|SPEE_BACSU Spermidine synthase OS=Bacillus subtilis (strain 168) GN=speE PE=1 SV=1	speE	P70998	18	79	31.336	276	0	1.0382	0.93711
S-adenosylmethionine decarboxylase proenzyme;S-adenosylmethionine decarboxylase beta chain;S-adenosylmethionine decarboxylase alpha chain	>sp|O34426|SPEH_BACSU S-adenosylmethionine decarboxylase proenzyme OS=Bacillus subtilis (strain 168) GN=speH PE=1 SV=2	speH	O34426	4	38.1	13.873	126	0	1.2571	2.073
Stage 0 sporulation protein A	>sp|P06534|SP0A_BACSU Stage 0 sporulation protein A OS=Bacillus subtilis (strain 168) GN=spo0A PE=1 SV=1	spo0A	P06534	9	28.1	29.691	267	0	0.86158	1.0833
Sporulation initiation phosphotransferase B	>sp|P06535|SP0B_BACSU Sporulation initiation phosphotransferase B OS=Bacillus subtilis (strain 168) GN=spo0B PE=1 SV=1	spo0B	P06535	4	27.6	22.542	192	0	1.0222	1.0667
Sporulation initiation phosphotransferase F	>sp|P06628|SP0F_BACSU Sporulation initiation phosphotransferase F OS=Bacillus subtilis (strain 168) GN=spo0F PE=1 SV=1	spo0F	P06628	7	52.4	14.228	124	0	1.0491	1.2096
Stage 0 sporulation protein J	>sp|P26497|SP0J_BACSU Stage 0 sporulation protein J OS=Bacillus subtilis (strain 168) GN=spo0J PE=3 SV=2	spo0J	P26497	7	32.6	32.21	282	0	0.93409	1.0772
Sporulation-control protein spo0M	>sp|P71088|SP0M_BACSU Sporulation-control protein spo0M OS=Bacillus subtilis (strain 168) GN=spo0M PE=1 SV=2	spo0M	P71088	7	27.9	29.733	258	0	1.0401	0.9717
Anti-sigma F factor antagonist	>sp|P10727|SP2AA_BACSU Anti-sigma F factor antagonist OS=Bacillus subtilis (strain 168) GN=spoIIAA PE=1 SV=3	spoIIAA	P10727	3	38.5	12.99	117	0	0.83906	0.9254
Anti-sigma F factor	>sp|P10728|SP2AB_BACSU Anti-sigma F factor OS=Bacillus subtilis (strain 168) GN=spoIIAB PE=1 SV=1	spoIIAB	P10728	1	15.1	16.355	146	0	1.5156	0.7537
Stage II sporulation protein B	>sp|P37575|SP2B_BACSU Stage II sporulation protein B OS=Bacillus subtilis (strain 168) GN=spoIIB PE=1 SV=1	spoIIB	P37575	8	34.3	35.923	332	0	0.95867	0.94606
Stage III sporulation protein AA	>sp|Q01367|SP3AA_BACSU Stage III sporulation protein AA OS=Bacillus subtilis (strain 168) GN=spoIIIAA PE=4 SV=1	spoIIIAA	Q01367	1	4.2	34.296	307	0	0.94246	1.1256
DNA translocase SpoIIIE	>sp|P21458|SP3E_BACSU DNA translocase SpoIIIE OS=Bacillus subtilis (strain 168) GN=spoIIIE PE=1 SV=3	spoIIIE	P21458	20	30.5	87.18	787	0	1.0109	1.0082
Stage II sporulation protein Q	>sp|P71044|SP2Q_BACSU Stage II sporulation protein Q OS=Bacillus subtilis (strain 168) GN=spoIIQ PE=1 SV=1	spoIIQ	P71044	3	16.6	31.113	283	0	1.3058	1.2906
Peptidyl-tRNA hydrolase	>sp|P37470|PTH_BACSU Peptidyl-tRNA hydrolase OS=Bacillus subtilis (strain 168) GN=spoVC PE=3 SV=1	spoVC	P37470	9	48.4	20.872	188	0	1.0853	0.94706
Putative septation protein SpoVG	>sp|P28015|SP5G_BACSU Putative septation protein SpoVG OS=Bacillus subtilis (strain 168) GN=spoVG PE=1 SV=1	spoVG	P28015	2	48.5	10.893	97	0	1.0988	0.98708
Stage V sporulation protein T	>sp|P37554|SP5T_BACSU Stage V sporulation protein T OS=Bacillus subtilis (strain 168) GN=spoVT PE=1 SV=1	spoVT	P37554	1	8.4	19.742	178	0	1.0123	0.90505
Putative signal peptide peptidase SppA	>sp|O34525|SPPA_BACSU Putative signal peptide peptidase SppA OS=Bacillus subtilis (strain 168) GN=sppA PE=1 SV=1	sppA	O34525	15	60	36.673	335	0	0.94469	1.0096
Surfactin synthase subunit 1	>sp|P27206|SRFAA_BACSU Surfactin synthase subunit 1 OS=Bacillus subtilis (strain 168) GN=srfAA PE=1 SV=4	srfAA	P27206	114	49.3	402.14	3587	0	1.0004	0.92009
Surfactin synthase subunit 2	>sp|Q04747|SRFAB_BACSU Surfactin synthase subunit 2 OS=Bacillus subtilis (strain 168) GN=srfAB PE=1 SV=3	srfAB	Q04747	126	51.6	400.94	3583	0	0.96278	1.0253
Surfactin synthase subunit 3	>sp|Q08787|SRFAC_BACSU Surfactin synthase subunit 3 OS=Bacillus subtilis (strain 168) GN=srfAC PE=1 SV=2	srfAC	Q08787	52	60	143.87	1275	0	0.84421	1.0002
Surfactin synthase thioesterase subunit	>sp|Q08788|SRFAD_BACSU Surfactin synthase thioesterase subunit OS=Bacillus subtilis (strain 168) GN=srfAD PE=1 SV=3	srfAD	Q08788	6	28.5	27.62	242	0	0.83123	0.95872
Single-stranded DNA-binding protein ssb	>sp|P37455|SSB1_BACSU Single-stranded DNA-binding protein ssb OS=Bacillus subtilis (strain 168) GN=ssb PE=1 SV=1	ssb	P37455	3	37.2	18.742	172	0	1.0697	1.0539
Single-stranded DNA-binding protein SsbB	>sp|C0SPB6|SSB2_BACSU Single-stranded DNA-binding protein SsbB OS=Bacillus subtilis (strain 168) GN=ssbB PE=1 SV=1	ssbB	C0SPB6	4	59.3	12.52	113	0	0.7758	1.0268
Small, acid-soluble spore protein gamma-type	>sp|P07784|SSPE_BACSU Small, acid-soluble spore protein gamma-type OS=Bacillus subtilis (strain 168) GN=sspE PE=2 SV=1	sspE	P07784	2	75	9.2676	84	0	1.1597	1.0489
Small, acid-soluble spore protein K	>sp|Q7WY75|SSPK_BACSU Small, acid-soluble spore protein K OS=Bacillus subtilis (strain 168) GN=sspK PE=1 SV=3	sspK	Q7WY75	2	40	5.8534	50	0.0068966	0.96386	0.99655
Succinyl-CoA ligase [ADP-forming] subunit beta	>sp|P80886|SUCC_BACSU Succinyl-CoA ligase [ADP-forming] subunit beta OS=Bacillus subtilis (strain 168) GN=sucC PE=1 SV=2	sucC	P80886	22	66	41.371	385	0	0.56606	1.6746
Succinyl-CoA ligase [ADP-forming] subunit alpha	>sp|P80865|SUCD_BACSU Succinyl-CoA ligase [ADP-forming] subunit alpha OS=Bacillus subtilis (strain 168) GN=sucD PE=1 SV=3	sucD	P80865	13	55	31.382	300	0	0.99259	0.87693
FeS cluster assembly protein SufB	>sp|O32162|SUFB_BACSU FeS cluster assembly protein SufB OS=Bacillus subtilis (strain 168) GN=sufB PE=3 SV=1	sufB	O32162	24	65.2	52.729	465	0	1.19	0.88976
FeS cluster assembly protein SufD	>sp|O32165|SUFD_BACSU FeS cluster assembly protein SufD OS=Bacillus subtilis (strain 168) GN=sufD PE=3 SV=1	sufD	O32165	21	71.2	48.293	437	0	0.88771	0.89154
Inositol-1-monophosphatase	>sp|Q45499|SUHB_BACSU Inositol-1-monophosphatase OS=Bacillus subtilis (strain 168) GN=suhB PE=3 SV=1	suhB	Q45499	8	41.1	29.759	265	0	1.1284	1.0466
Dihydropteroate synthase	>sp|P28822|DHPS_BACSU Dihydropteroate synthase OS=Bacillus subtilis (strain 168) GN=sul PE=3 SV=2	sul	P28822	13	60	31.001	285	0	1.1011	1.1261
Uroporphyrinogen-III C-methyltransferase	>sp|O34744|SUMT_BACSU Uroporphyrinogen-III C-methyltransferase OS=Bacillus subtilis (strain 168) GN=sumT PE=2 SV=1	sumT	O34744	14	66.1	28.515	257	0	0.97646	0.96091
SPBc2 prophage-derived glycosyltransferase SunS	>sp|O31986|SUNS_BACSU SPBc2 prophage-derived glycosyltransferase SunS OS=Bacillus subtilis (strain 168) GN=sunS PE=1 SV=1	sunS	O31986	14	42.4	49.764	422	0	0.8765	0.9621
SPBc2 prophage-derived sublancin-168-processing and transport ATP-binding protein SunT	>sp|P68579|SUNT_BACSU SPBc2 prophage-derived sublancin-168-processing and transport ATP-binding protein SunT OS=Bacillus subtilis (strain 168) GN=sunT PE=3 SV=1	sunT	P68579	17	28.8	81.563	705	0	1.0873	1.041
Swarming motility protein SwrB	>sp|P40405|SWRB_BACSU Swarming motility protein SwrB OS=Bacillus subtilis (strain 168) GN=swrB PE=4 SV=2	swrB	P40405	1	4.8	19.119	167	0	0.98758	0.98195
Swarming motility protein SwrC	>sp|O31501|SWRC_BACSU Swarming motility protein SwrC OS=Bacillus subtilis (strain 168) GN=swrC PE=1 SV=2	swrC	O31501	32	40.5	113.5	1052	0	0.055061	0.60432
Putative N-acetylmannosaminyltransferase	>sp|P27620|TAGA_BACSU Putative N-acetylmannosaminyltransferase OS=Bacillus subtilis (strain 168) GN=tagA PE=2 SV=1	tagA	P27620	4	26.6	29.499	256	0.0012573	0.9634	0.57614
Putative CDP-glycerol:glycerophosphate glycerophosphotransferase	>sp|P27621|TAGB_BACSU Putative CDP-glycerol:glycerophosphate glycerophosphotransferase OS=Bacillus subtilis (strain 168) GN=tagB PE=1 SV=1	tagB	P27621	4	11.5	44.554	381	0	0.95532	1.2281
Putative major teichoic acid biosynthesis protein C	>sp|P27622|TAGC_BACSU Putative major teichoic acid biosynthesis protein C OS=Bacillus subtilis (strain 168) GN=tagC PE=4 SV=1	tagC	P27622	14	52	50.825	442	0	1.0048	1.0341
Glycerol-3-phosphate cytidylyltransferase	>sp|P27623|TAGD_BACSU Glycerol-3-phosphate cytidylyltransferase OS=Bacillus subtilis (strain 168) GN=tagD PE=1 SV=1	tagD	P27623	8	82.9	15.271	129	0	1.0246	0.88625
Probable poly(glycerol-phosphate) alpha-glucosyltransferase	>sp|P13484|TAGE_BACSU Probable poly(glycerol-phosphate) alpha-glucosyltransferase OS=Bacillus subtilis (strain 168) GN=tagE PE=1 SV=1	tagE	P13484	45	67	78.303	673	0	1.0618	0.91739
CDP-glycerol:poly(glycerophosphate) glycerophosphotransferase	>sp|P13485|TAGF_BACSU CDP-glycerol:poly(glycerophosphate) glycerophosphotransferase OS=Bacillus subtilis (strain 168) GN=tagF PE=1 SV=1	tagF	P13485	28	44.9	88.062	746	0	0.95308	0.9763
Teichoic acid translocation permease protein TagG	>sp|P42953|TAGG_BACSU Teichoic acid translocation permease protein TagG OS=Bacillus subtilis (strain 168) GN=tagG PE=1 SV=1	tagG	P42953	1	4.7	32.184	275	0	0.9494	0.88755
Teichoic acids export ATP-binding protein TagH	>sp|P42954|TAGH_BACSU Teichoic acids export ATP-binding protein TagH OS=Bacillus subtilis (strain 168) GN=tagH PE=1 SV=1	tagH	P42954	20	38.3	59.243	527	0	1.0254	0.97365
Transaldolase	>sp|P19669|TAL_BACSU Transaldolase OS=Bacillus subtilis (strain 168) GN=tal PE=1 SV=4	tal	P19669	13	44.3	22.971	212	0	0.82702	1.008
Spore coat-associated protein N	>sp|P54507|COTN_BACSU Spore coat-associated protein N OS=Bacillus subtilis (strain 168) GN=tasA PE=1 SV=1	tasA	P54507	16	67.8	28.304	261	0	1.0468	1.1026
Sec-independent protein translocase protein TatAc	>sp|O31804|TATAC_BACSU Sec-independent protein translocase protein TatAc OS=Bacillus subtilis (strain 168) GN=tatAc PE=3 SV=1	tatAc	O31804	1	19.4	6.8439	62	0	1.1091	1.0472
L-cystine-binding protein TcyA	>sp|P42199|TCYA_BACSU L-cystine-binding protein TcyA OS=Bacillus subtilis (strain 168) GN=tcyA PE=1 SV=3	tcyA	P42199	15	64.9	29.514	268	0	0.97652	0.97635
L-cystine transport system permease protein TcyB	>sp|P42200|TCYB_BACSU L-cystine transport system permease protein TcyB OS=Bacillus subtilis (strain 168) GN=tcyB PE=1 SV=1	tcyB	P42200	2	13.2	26.388	234	0	1.0353	0.96101
L-cystine import ATP-binding protein TcyC	>sp|P39456|TCYC_BACSU L-cystine import ATP-binding protein TcyC OS=Bacillus subtilis (strain 168) GN=tcyC PE=1 SV=4	tcyC	P39456	4	18.6	27.748	247	0	0.92674	1.0812
L-cystine-binding protein TcyK	>sp|O34852|TCYK_BACSU L-cystine-binding protein TcyK OS=Bacillus subtilis (strain 168) GN=tcyK PE=1 SV=1	tcyK	O34852	3	13	30.24	270	0	1.0982	1.1684
L-cystine uptake protein TcyP	>sp|P54596|TCYP_BACSU L-cystine uptake protein TcyP OS=Bacillus subtilis (strain 168) GN=tcyP PE=1 SV=1	tcyP	P54596	2	6.7	48.982	463	0	1.076	1.0655
Thymidine kinase	>sp|Q03221|KITH_BACSU Thymidine kinase OS=Bacillus subtilis (strain 168) GN=tdk PE=3 SV=2	tdk	Q03221	3	24.1	21.45	195	0	1.0324	1.1244
Thiaminase-2	>sp|P25052|TENA_BACSU Thiaminase-2 OS=Bacillus subtilis (strain 168) GN=tenA PE=1 SV=1	tenA	P25052	7	48.7	27.416	236	0	1.0107	1.0146
Regulatory protein TenI	>sp|P25053|TENI_BACSU Regulatory protein TenI OS=Bacillus subtilis (strain 168) GN=tenI PE=1 SV=1	tenI	P25053	8	55.1	22.928	205	0	1.0185	0.90753
Queuine tRNA-ribosyltransferase	>sp|O32053|TGT_BACSU Queuine tRNA-ribosyltransferase OS=Bacillus subtilis (strain 168) GN=tgt PE=3 SV=1	tgt	O32053	11	46.5	43.71	381	0	1.1492	0.95112
Phosphomethylpyrimidine synthase	>sp|P45740|THIC_BACSU Phosphomethylpyrimidine synthase OS=Bacillus subtilis (strain 168) GN=thiC PE=1 SV=3	thiC	P45740	22	47.5	65.931	590	0	1.0914	0.92712
Hydroxymethylpyrimidine/phosphomethylpyrimidine kinase	>sp|O31620|THID_BACSU Hydroxymethylpyrimidine/phosphomethylpyrimidine kinase OS=Bacillus subtilis (strain 168) GN=thiD PE=1 SV=1	thiD	O31620	11	78.6	29.124	271	0	0.97605	0.94342
Thiamine-phosphate synthase	>sp|P39594|THIE_BACSU Thiamine-phosphate synthase OS=Bacillus subtilis (strain 168) GN=thiE PE=1 SV=1	thiE	P39594	11	66.7	23.681	222	0	1.0251	1.216
Sulfur carrier protein ThiS adenylyltransferase	>sp|O31619|THIF_BACSU Sulfur carrier protein ThiS adenylyltransferase OS=Bacillus subtilis (strain 168) GN=thiF PE=3 SV=1	thiF	O31619	5	19.9	36.399	336	0	0.42562	0.67292
Thiazole synthase	>sp|O31618|THIG_BACSU Thiazole synthase OS=Bacillus subtilis (strain 168) GN=thiG PE=1 SV=1	thiG	O31618	11	66	27.022	256	0	0.756	0.91209
Probable tRNA sulfurtransferase	>sp|O34595|THII_BACSU Probable tRNA sulfurtransferase OS=Bacillus subtilis (strain 168) GN=thiI PE=3 SV=2	thiI	O34595	9	31.7	45.465	401	0	0.73658	0.92369
Thiamine-monophosphate kinase	>sp|O05514|THIL_BACSU Thiamine-monophosphate kinase OS=Bacillus subtilis (strain 168) GN=thiL PE=3 SV=2	thiL	O05514	6	22.5	35.884	325	0	0.86647	1.017
Hydroxyethylthiazole kinase	>sp|P39593|THIM_BACSU Hydroxyethylthiazole kinase OS=Bacillus subtilis (strain 168) GN=thiM PE=1 SV=1	thiM	P39593	7	42.3	28.213	272	0	1.0503	1.0362
Thiamine pyrophosphokinase	>sp|O34664|THIN_BACSU Thiamine pyrophosphokinase OS=Bacillus subtilis (strain 168) GN=thiN PE=1 SV=1	thiN	O34664	4	24.8	24.098	214	0	0.82143	1.1011
Glycine oxidase	>sp|O31616|GLOX_BACSU Glycine oxidase OS=Bacillus subtilis (strain 168) GN=thiO PE=1 SV=1	thiO	O31616	16	69.1	40.936	369	0	0.89897	0.99846
Sulfur carrier protein ThiS	>sp|O31617|THIS_BACSU Sulfur carrier protein ThiS OS=Bacillus subtilis (strain 168) GN=thiS PE=1 SV=1	thiS	O31617	3	72.7	7.6257	66	0	0.94156	1.0529
Homoserine kinase	>sp|P04948|KHSE_BACSU Homoserine kinase OS=Bacillus subtilis (strain 168) GN=thrB PE=3 SV=2	thrB	P04948	14	63.4	33.324	309	0	1.0619	0.82483
Threonine synthase	>sp|P04990|THRC_BACSU Threonine synthase OS=Bacillus subtilis (strain 168) GN=thrC PE=3 SV=1	thrC	P04990	23	90.6	37.463	352	0	1.1734	1.0486
Threonine--tRNA ligase 1	>sp|P18255|SYT1_BACSU Threonine--tRNA ligase 1 OS=Bacillus subtilis (strain 168) GN=thrS PE=2 SV=1	thrS	P18255	27	60	73.514	643	0	0.52604	0.58451
Threonine--tRNA ligase 2	>sp|P18256|SYT2_BACSU Threonine--tRNA ligase 2 OS=Bacillus subtilis (strain 168) GN=thrZ PE=2 SV=2	thrZ	P18256	22	47.2	73.387	638	0	0.93059	0.77098
Thymidylate synthase 1	>sp|P0CI79|TYSY1_BACSU Thymidylate synthase 1 OS=Bacillus subtilis (strain 168) GN=thyA1 PE=1 SV=1	thyA1	P0CI79	11	51.3	32.807	279	0	1.0506	1.0039
Thymidylate synthase 2	>sp|P11044|TYSY2_BACSU Thymidylate synthase 2 OS=Bacillus subtilis (strain 168) GN=thyA2 PE=1 SV=1	thyA2	P11044	4	23.1	30.537	264	0	0.98636	0.99668
Trigger factor	>sp|P80698|TIG_BACSU Trigger factor OS=Bacillus subtilis (strain 168) GN=tig PE=1 SV=3	tig	P80698	31	91.7	47.487	424	0	1.0021	0.95674
Transketolase	>sp|P45694|TKT_BACSU Transketolase OS=Bacillus subtilis (strain 168) GN=tkt PE=3 SV=2	tkt	P45694	30	53.5	72.344	667	0	0.96274	0.97102
Small, acid-soluble spore protein Tlp	>sp|Q45060|TLP_BACSU Small, acid-soluble spore protein Tlp OS=Bacillus subtilis (strain 168) GN=tlp PE=1 SV=3	tlp	Q45060	1	22.9	9.7223	83	0.00042319	0.95192	0.9111
Methyl-accepting chemotaxis protein TlpA	>sp|P39216|TLPA_BACSU Methyl-accepting chemotaxis protein TlpA OS=Bacillus subtilis (strain 168) GN=tlpA PE=3 SV=1	tlpA	P39216	16	31.7	72.277	662	0	0.97446	0.95651
Methyl-accepting chemotaxis protein TlpB	>sp|P39217|TLPB_BACSU Methyl-accepting chemotaxis protein TlpB OS=Bacillus subtilis (strain 168) GN=tlpB PE=3 SV=1	tlpB	P39217	21	33.5	71.535	662	0	0.94497	1.0059
Methyl-accepting chemotaxis protein TlpC	>sp|P39209|TLPC_BACSU Methyl-accepting chemotaxis protein TlpC OS=Bacillus subtilis (strain 168) GN=tlpC PE=3 SV=3	tlpC	P39209	10	29	61.783	573	0	1.0195	1.0728
Thymidylate kinase	>sp|P37537|KTHY_BACSU Thymidylate kinase OS=Bacillus subtilis (strain 168) GN=tmk PE=3 SV=2	tmk	P37537	8	38.7	23.866	212	0	1.0163	1.0339
DNA topoisomerase 1	>sp|P39814|TOP1_BACSU DNA topoisomerase 1 OS=Bacillus subtilis (strain 168) GN=topA PE=3 SV=1	topA	P39814	27	50.5	79.077	691	0	1.0162	1.0459
DNA topoisomerase 3	>sp|P96583|TOP3_BACSU DNA topoisomerase 3 OS=Bacillus subtilis (strain 168) GN=topB PE=3 SV=1	topB	P96583	28	47.6	81.476	727	0	0.93011	0.81364
Triosephosphate isomerase	>sp|P27876|TPIS_BACSU Triosephosphate isomerase OS=Bacillus subtilis (strain 168) GN=tpiA PE=1 SV=3	tpiA	P27876	19	94.5	27.029	253	0	0.99501	1.0897
Probable thiol peroxidase	>sp|P80864|TPX_BACSU Probable thiol peroxidase OS=Bacillus subtilis (strain 168) GN=tpx PE=1 SV=3	tpx	P80864	9	94.6	18.215	167	0	0.96623	1.0297
Trehalose-6-phosphate hydrolase	>sp|P39795|TREC_BACSU Trehalose-6-phosphate hydrolase OS=Bacillus subtilis (strain 168) GN=treA PE=1 SV=2	treA	P39795	3	8.9	65.183	561	0.00042427	0.93636	0.97165
Trehalose operon transcriptional repressor	>sp|P39796|TRER_BACSU Trehalose operon transcriptional repressor OS=Bacillus subtilis (strain 168) GN=treR PE=1 SV=2	treR	P39796	7	42	27.841	238	0	0.963	1.0432
tRNA (guanine-N(7)-)-methyltransferase	>sp|O34522|TRMB_BACSU tRNA (guanine-N(7)-)-methyltransferase OS=Bacillus subtilis (strain 168) GN=trmB PE=1 SV=1	trmB	O34522	11	70.9	24.503	213	0	1.0335	1.0759
tRNA (guanine-N(1)-)-methyltransferase	>sp|O31741|TRMD_BACSU tRNA (guanine-N(1)-)-methyltransferase OS=Bacillus subtilis (strain 168) GN=trmD PE=3 SV=1	trmD	O31741	7	44	27.708	243	0	1.0378	1.0302
Methylenetetrahydrofolate--tRNA-(uracil-5-)-methyltransferase TrmFO	>sp|P39815|TRMFO_BACSU Methylenetetrahydrofolate--tRNA-(uracil-5-)-methyltransferase TrmFO OS=Bacillus subtilis (strain 168) GN=trmFO PE=1 SV=2	trmFO	P39815	14	55.6	48.062	435	0	1.0429	1.0123
tRNA (adenine(22)-N(1))-methyltransferase	>sp|P54471|TRMK_BACSU tRNA (adenine(22)-N(1))-methyltransferase OS=Bacillus subtilis (strain 168) GN=trmK PE=1 SV=2	trmK	P54471	9	58.4	26.162	238	0	0.94006	0.95454
Tryptophan synthase alpha chain	>sp|P07601|TRPA_BACSU Tryptophan synthase alpha chain OS=Bacillus subtilis (strain 168) GN=trpA PE=3 SV=1	trpA	P07601	7	41.9	29.45	267	0	NaN	NaN
Tryptophan synthase beta chain	>sp|P07600|TRPB_BACSU Tryptophan synthase beta chain OS=Bacillus subtilis (strain 168) GN=trpB PE=3 SV=2	trpB	P07600	7	27.8	43.579	400	0	0.98709	1.0375
Anthranilate synthase component 1	>sp|P03963|TRPE_BACSU Anthranilate synthase component 1 OS=Bacillus subtilis (strain 168) GN=trpE PE=3 SV=2	trpE	P03963	2	7	58.116	515	0	1.0972	1.0237
Tryptophan--tRNA ligase	>sp|P21656|SYW_BACSU Tryptophan--tRNA ligase OS=Bacillus subtilis (strain 168) GN=trpS PE=1 SV=2	trpS	P21656	14	56.1	37.196	330	0	1.0272	1.0462
tRNA pseudouridine synthase A	>sp|P70973|TRUA_BACSU tRNA pseudouridine synthase A OS=Bacillus subtilis (strain 168) GN=truA PE=3 SV=2	truA	P70973	5	33.6	27.988	247	0	1.3188	1.2661
tRNA pseudouridine synthase B	>sp|P32732|TRUB_BACSU tRNA pseudouridine synthase B OS=Bacillus subtilis (strain 168) GN=truB PE=3 SV=2	truB	P32732	12	44	34.204	309	0	0.91671	1.105
Thioredoxin	>sp|P14949|THIO_BACSU Thioredoxin OS=Bacillus subtilis (strain 168) GN=trxA PE=1 SV=3	trxA	P14949	7	64.4	11.393	104	0	0.87702	1.1296
Thioredoxin reductase	>sp|P80880|TRXB_BACSU Thioredoxin reductase OS=Bacillus subtilis (strain 168) GN=trxB PE=1 SV=3	trxB	P80880	15	65.8	34.519	316	0	1.5176	0.89058
Elongation factor Ts	>sp|P80700|EFTS_BACSU Elongation factor Ts OS=Bacillus subtilis (strain 168) GN=tsf PE=1 SV=3	tsf	P80700	22	73.7	32.353	293	0	1.2727	0.94345
Putative teichuronic acid biosynthesis glycosyltransferase TuaC	>sp|O32272|TUAC_BACSU Putative teichuronic acid biosynthesis glycosyltransferase TuaC OS=Bacillus subtilis (strain 168) GN=tuaC PE=2 SV=1	tuaC	O32272	4	12.6	43.275	389	0	0.96278	0.98211
UDP-glucose 6-dehydrogenase TuaD	>sp|O32271|TUAD_BACSU UDP-glucose 6-dehydrogenase TuaD OS=Bacillus subtilis (strain 168) GN=tuaD PE=1 SV=1	tuaD	O32271	18	44	49.815	461	0	0.95319	0.86016
Teichuronic acid biosynthesis protein TuaF	>sp|O32269|TUAF_BACSU Teichuronic acid biosynthesis protein TuaF OS=Bacillus subtilis (strain 168) GN=tuaF PE=2 SV=1	tuaF	O32269	8	48.2	25.134	226	0	1.0587	1.1094
Putative teichuronic acid biosynthesis glycosyltransferase TuaG	>sp|O32268|TUAG_BACSU Putative teichuronic acid biosynthesis glycosyltransferase TuaG OS=Bacillus subtilis (strain 168) GN=tuaG PE=2 SV=1	tuaG	O32268	2	14.7	29.344	252	0	1.0676	0.94756
Putative teichuronic acid biosynthesis glycosyltransferase TuaH	>sp|O32267|TUAH_BACSU Putative teichuronic acid biosynthesis glycosyltransferase TuaH OS=Bacillus subtilis (strain 168) GN=tuaH PE=2 SV=1	tuaH	O32267	8	24.2	45.591	397	0	1.0463	0.94575
Elongation factor Tu	>sp|P33166|EFTU_BACSU Elongation factor Tu OS=Bacillus subtilis (strain 168) GN=tuf PE=3 SV=1	tuf	P33166	18	55.3	43.593	396	0	0.9395	1.0091
GTP-binding protein TypA/BipA homolog	>sp|O07631|TYPA_BACSU GTP-binding protein TypA/BipA homolog OS=Bacillus subtilis (strain 168) GN=typA PE=3 SV=1	typA	O07631	14	34.3	68.388	612	0	0.9651	0.96678
Prephenate dehydrogenase	>sp|P20692|TYRA_BACSU Prephenate dehydrogenase OS=Bacillus subtilis (strain 168) GN=tyrA PE=4 SV=2	tyrA	P20692	7	29.4	41.434	371	0	1.0184	0.99468
Tyrosine--tRNA ligase 1	>sp|P22326|SYY1_BACSU Tyrosine--tRNA ligase 1 OS=Bacillus subtilis (strain 168) GN=tyrS1 PE=2 SV=2	tyrS1	P22326	18	59	47.736	422	0	0.95738	1.0614
Tyrosine--tRNA ligase 2	>sp|P25151|SYY2_BACSU Tyrosine--tRNA ligase 2 OS=Bacillus subtilis (strain 168) GN=tyrS2 PE=3 SV=2	tyrS2	P25151	10	34.6	47.1	413	0	1.137	1.0235
Demethylmenaquinone methyltransferase	>sp|P31113|UBIE_BACSU Demethylmenaquinone methyltransferase OS=Bacillus subtilis (strain 168) GN=ubiE PE=1 SV=1	ubiE	P31113	9	50.2	26.576	233	0	0.89698	0.9649
Uridine kinase	>sp|O32033|URK_BACSU Uridine kinase OS=Bacillus subtilis (strain 168) GN=udk PE=3 SV=1	udk	O32033	7	46.4	24.487	211	0	0.85408	1.0279
Processive diacylglycerol glucosyltransferase	>sp|P54166|UGTP_BACSU Processive diacylglycerol beta-glucosyltransferase OS=Bacillus subtilis (strain 168) GN=ugtP PE=1 SV=1	ugtP	P54166	8	28.8	43.561	382	0	1.019	1.0271
Uracil-DNA glycosylase	>sp|P39615|UNG_BACSU Uracil-DNA glycosylase OS=Bacillus subtilis (strain 168) GN=ung PE=1 SV=1	ung	P39615	5	27.1	26.046	225	0	1.0749	1.0708
Uracil phosphoribosyltransferase	>sp|P39149|UPP_BACSU Uracil phosphoribosyltransferase OS=Bacillus subtilis (strain 168) GN=upp PE=3 SV=1	upp	P39149	10	70.8	23.036	209	0	0.96193	1.024
Undecaprenyl-diphosphatase	>sp|P94507|UPPP_BACSU Undecaprenyl-diphosphatase OS=Bacillus subtilis (strain 168) GN=uppP PE=3 SV=2	uppP	P94507	4	17	30.345	276	0	0.87235	0.96744
Isoprenyl transferase	>sp|O31751|ISPT_BACSU Isoprenyl transferase OS=Bacillus subtilis (strain 168) GN=uppS PE=3 SV=1	uppS	O31751	8	48.8	29.777	260	0	1.0139	1.0622
Urease subunit gamma	>sp|P75030|URE3_BACSU Urease subunit gamma OS=Bacillus subtilis (strain 168) GN=ureA PE=1 SV=1	ureA	P75030	5	46.7	11.455	105	0	0.98348	1.0694
Urease subunit beta	>sp|P71035|URE2_BACSU Urease subunit beta OS=Bacillus subtilis (strain 168) GN=ureB PE=1 SV=1	ureB	P71035	4	51.6	13.643	124	0	1.0029	2.9877
Urease subunit alpha	>sp|P77837|URE1_BACSU Urease subunit alpha OS=Bacillus subtilis (strain 168) GN=ureC PE=1 SV=1	ureC	P77837	12	33.6	61.186	569	0	1.1351	1.2447
UvrABC system protein A	>sp|O34863|UVRA_BACSU UvrABC system protein A OS=Bacillus subtilis (strain 168) GN=uvrA PE=3 SV=1	uvrA	O34863	18	25.4	106.03	957	0	1.061	0.92313
UvrABC system protein B	>sp|P37954|UVRB_BACSU UvrABC system protein B OS=Bacillus subtilis (strain 168) GN=uvrB PE=1 SV=2	uvrB	P37954	18	31.5	76.326	661	0	0.91751	0.9959
UvrABC system protein C	>sp|P14951|UVRC_BACSU UvrABC system protein C OS=Bacillus subtilis (strain 168) GN=uvrC PE=3 SV=2	uvrC	P14951	10	23.1	68.471	590	0	0.87362	1.027
Altronate dehydratase	>sp|O34673|UXAA_BACSU Altronate dehydratase OS=Bacillus subtilis (strain 168) GN=uxaA PE=2 SV=2	uxaA	O34673	1	3.2	54.872	497	0.0041085	1.1174	0.96619
Valine--tRNA ligase	>sp|Q05873|SYV_BACSU Valine--tRNA ligase OS=Bacillus subtilis (strain 168) GN=valS PE=1 SV=3	valS	Q05873	33	42.3	101.74	880	0	0.68139	0.92467
Minor extracellular protease vpr	>sp|P29141|SUBV_BACSU Minor extracellular protease vpr OS=Bacillus subtilis (strain 168) GN=vpr PE=1 SV=1	vpr	P29141	17	31.6	85.607	806	0	0.87841	1.1423
Wall-associated protein	>sp|Q07833|WAPA_BACSU tRNA nuclease WapA OS=Bacillus subtilis (strain 168) GN=wapA PE=1 SV=2	wapA	Q07833	117	58.8	258.16	2334	0	1.0244	0.94848
Putative sporulation transcription regulator WhiA	>sp|O06975|WHIA_BACSU Putative sporulation transcription regulator WhiA OS=Bacillus subtilis (strain 168) GN=whiA PE=3 SV=1	whiA	O06975	12	45.3	36.34	316	0	0.7068	0.24186
Cell wall-associated protease;Cell wall-associated polypeptide CWBP23;Cell wall-associated polypeptide CWBP52	>sp|P54423|WPRA_BACSU Cell wall-associated protease OS=Bacillus subtilis (strain 168) GN=wprA PE=1 SV=2	wprA	P54423	27	38.9	96.487	894	0	0.99108	1.0183
Phage-like element PBSX protein XepA	>sp|P39797|XEPA_BACSU Phage-like element PBSX protein XepA OS=Bacillus subtilis (strain 168) GN=xepA PE=4 SV=3	xepA	P39797	1	4.7	30.345	279	0	1.0092	1.013
Tyrosine recombinase XerC	>sp|P39776|XERC_BACSU Tyrosine recombinase XerC OS=Bacillus subtilis (strain 168) GN=xerC PE=1 SV=1	xerC	P39776	1	4.6	35.341	304	0	1.0166	1.0087
Tyrosine recombinase XerD	>sp|P46352|XERD_BACSU Tyrosine recombinase XerD OS=Bacillus subtilis (strain 168) GN=xerD PE=3 SV=3	xerD	P46352	4	16.6	33.994	296	0	0.92676	1.1683
Phage-like element PBSX protein XkdK	>sp|P54331|XKDK_BACSU Phage-like element PBSX protein XkdK OS=Bacillus subtilis (strain 168) GN=xkdK PE=4 SV=2	xkdK	P54331	7	20.6	50.184	466	0	0.49862	0.75592
Phage-like element PBSX protein XkdV	>sp|P54341|XKDV_BACSU Phage-like element PBSX protein XkdV OS=Bacillus subtilis (strain 168) GN=xkdV PE=4 SV=1	xkdV	P54341	3	4.5	77.077	687	0.002079	0.72996	0.91332
N-acetylmuramoyl-L-alanine amidase XlyA	>sp|P39800|XLYA_BACSU N-acetylmuramoyl-L-alanine amidase XlyA OS=Bacillus subtilis (strain 168) GN=xlyA PE=1 SV=1	xlyA	P39800	3	11.1	31.912	297	0	0.92725	0.96757
Protein XpaC	>sp|P37467|XPAC_BACSU Protein XpaC OS=Bacillus subtilis (strain 168) GN=xpaC PE=4 SV=1	xpaC	P37467	3	10.8	23.959	204	0	1.0233	0.99544
Xanthine phosphoribosyltransferase	>sp|P42085|XPT_BACSU Xanthine phosphoribosyltransferase OS=Bacillus subtilis (strain 168) GN=xpt PE=1 SV=1	xpt	P42085	11	93.8	21.038	194	0	NaN	NaN
HTH-type transcriptional regulator Xre	>sp|P23789|XRE_BACSU HTH-type transcriptional regulator Xre OS=Bacillus subtilis (strain 168) GN=xre PE=1 SV=1	xre	P23789	3	54	13.258	113	0	0.99965	1.0675
Exodeoxyribonuclease 7 large subunit	>sp|P54521|EX7L_BACSU Exodeoxyribonuclease 7 large subunit OS=Bacillus subtilis (strain 168) GN=xseA PE=3 SV=2	xseA	P54521	15	41.3	51.047	448	0	0.25397	0.76043
Exodeoxyribonuclease 7 small subunit	>sp|P54522|EX7S_BACSU Exodeoxyribonuclease 7 small subunit OS=Bacillus subtilis (strain 168) GN=xseB PE=3 SV=3	xseB	P54522	3	39.3	9.6308	84	0	0.92829	0.99076
Xylose isomerase	>sp|P0CI80|XYLA_BACSU Xylose isomerase OS=Bacillus subtilis (strain 168) GN=xylA PE=3 SV=1	xylA	P0CI80	11	35.5	50.281	445	0	0.95482	1.1135
Xylulose kinase	>sp|P39211|XYLB_BACSU Xylulose kinase OS=Bacillus subtilis (strain 168) GN=xylB PE=3 SV=2	xylB	P39211	2	4.2	55.417	499	0	0.93314	1.0203
Xylose repressor	>sp|P94490|XYLR_BACSU Xylose repressor OS=Bacillus subtilis (strain 168) GN=xylR PE=3 SV=3	xylR	P94490	3	9.4	42.286	384	0	1.0077	1.0263
Beta-xylosidase	>sp|P94489|XYNB_BACSU Beta-xylosidase OS=Bacillus subtilis (strain 168) GN=xynB PE=1 SV=2	xynB	P94489	8	16.5	61.365	533	0	1.0036	0.91096
Uncharacterized protein YaaA	>sp|P05650|YAAA_BACSU Uncharacterized protein YaaA OS=Bacillus subtilis (strain 168) GN=yaaA PE=4 SV=1	yaaA	P05650	4	73.2	7.9259	71	0	0.98482	0.89537
Uncharacterized protein YaaB	>sp|P37525|YAAB_BACSU Uncharacterized protein YaaB OS=Bacillus subtilis (strain 168) GN=yaaB PE=4 SV=2	yaaB	P37525	2	39.5	9.2116	81	0	0.89315	1.1171
Uncharacterized isochorismatase family protein YaaI	>sp|P37532|YAAI_BACSU Uncharacterized isochorismatase family protein YaaI OS=Bacillus subtilis (strain 168) GN=yaaI PE=3 SV=1	yaaI	P37532	2	11.6	20.809	181	0	0.96855	1.0104
Nucleoid-associated protein YaaK	>sp|P24281|YAAK_BACSU Nucleoid-associated protein YaaK OS=Bacillus subtilis (strain 168) GN=yaaK PE=3 SV=1	yaaK	P24281	10	86	11.781	107	0	1.0134	1.0067
Uncharacterized protein YaaL	>sp|P37533|YAAL_BACSU Uncharacterized protein YaaL OS=Bacillus subtilis (strain 168) GN=yaaL PE=4 SV=1	yaaL	P37533	3	39.2	9.2267	74	0	0.97253	0.92897
Uncharacterized protein YaaN	>sp|P37535|YAAN_BACSU Uncharacterized protein YaaN OS=Bacillus subtilis (strain 168) GN=yaaN PE=3 SV=1	yaaN	P37535	11	37.6	43.83	386	0	1.0198	0.96883
Uncharacterized protein YaaO	>sp|P37536|YAAO_BACSU Uncharacterized protein YaaO OS=Bacillus subtilis (strain 168) GN=yaaO PE=3 SV=1	yaaO	P37536	10	37.5	53.163	480	0	0.98323	0.92608
Uncharacterized protein YaaQ	>sp|P37538|YAAQ_BACSU Uncharacterized protein YaaQ OS=Bacillus subtilis (strain 168) GN=yaaQ PE=4 SV=1	yaaQ	P37538	4	48.6	11.967	109	0	0.93637	0.7665
Uncharacterized protein YaaR	>sp|P37539|YAAR_BACSU Uncharacterized protein YaaR OS=Bacillus subtilis (strain 168) GN=yaaR PE=4 SV=1	yaaR	P37539	3	25.3	16.718	146	0	0.94782	1.028
Stage 0 sporulation protein YaaT	>sp|P37541|YAAT_BACSU Stage 0 sporulation protein YaaT OS=Bacillus subtilis (strain 168) GN=yaaT PE=4 SV=1	yaaT	P37541	13	62.9	31.219	275	0	0.5763	0.80819
Initiation-control protein YabA	>sp|P37542|YABA_BACSU Initiation-control protein YabA OS=Bacillus subtilis (strain 168) GN=yabA PE=3 SV=1	yabA	P37542	2	19.3	14.099	119	0	1.0322	0.94867
Uncharacterized protein YabB	>sp|P37543|YABB_BACSU Uncharacterized protein YabB OS=Bacillus subtilis (strain 168) GN=yabB PE=4 SV=1	yabB	P37543	8	37.7	28.281	247	0	0.74001	1.0376
Uncharacterized deoxyribonuclease YabD	>sp|P37545|YABD_BACSU Uncharacterized deoxyribonuclease YabD OS=Bacillus subtilis (strain 168) GN=yabD PE=3 SV=1	yabD	P37545	9	57.3	29.232	255	0	0.68166	0.85976
Uncharacterized protein YabE	>sp|P37546|YABE_BACSU Uncharacterized protein YabE OS=Bacillus subtilis (strain 168) GN=yabE PE=4 SV=1	yabE	P37546	7	22.4	47.71	437	0	1.024	0.95802
Enamine/imine deaminase	>sp|P37552|RIDA_BACSU Enamine/imine deaminase OS=Bacillus subtilis (strain 168) GN=yabJ PE=1 SV=3	yabJ	P37552	5	62.4	13.653	125	0	1.0507	0.96481
Uncharacterized protein YabN	>sp|P37556|YABN_BACSU Uncharacterized protein YabN OS=Bacillus subtilis (strain 168) GN=yabN PE=4 SV=1	yabN	P37556	13	35	56.106	489	0	1.0096	0.96422
Uncharacterized protein YabO	>sp|P37557|YABO_BACSU Uncharacterized protein YabO OS=Bacillus subtilis (strain 168) GN=yabO PE=4 SV=1	yabO	P37557	6	65.1	9.7191	86	0	0.87992	0.84901
Uncharacterized protein YabR	>sp|P37560|YABR_BACSU Uncharacterized protein YabR OS=Bacillus subtilis (strain 168) GN=yabR PE=3 SV=1	yabR	P37560	8	66.4	14.195	128	0	1.134	0.93743
Putative peptidyl-prolyl cis-trans isomerase YacD	>sp|P37566|YACD_BACSU Putative peptidyl-prolyl cis-trans isomerase YacD OS=Bacillus subtilis (strain 168) GN=yacD PE=4 SV=1	yacD	P37566	11	43.1	34.096	297	0	1.011	0.95839
Uncharacterized protein YacH	>sp|P37569|YACH_BACSU Uncharacterized protein YacH OS=Bacillus subtilis (strain 168) GN=yacH PE=4 SV=1	yacH	P37569	3	17.8	21.023	185	0	1.0505	1.0835
Putative ATP:guanido phosphotransferase YacI	>sp|P37570|YACI_BACSU Putative ATP:guanido phosphotransferase YacI OS=Bacillus subtilis (strain 168) GN=yacI PE=3 SV=1	yacI	P37570	4	14.6	41.123	363	0	1.0122	0.98576
Uncharacterized PIN and TRAM-domain containing protein YacL	>sp|Q06754|YACL_BACSU Uncharacterized PIN and TRAM-domain containing protein YacL OS=Bacillus subtilis (strain 168) GN=yacL PE=3 SV=2	yacL	Q06754	12	31.7	40.858	366	0	0.93271	0.9764
Putative TrmH family tRNA/rRNA methyltransferase YacO	>sp|Q06753|YACO_BACSU Putative TrmH family tRNA/rRNA methyltransferase YacO OS=Bacillus subtilis (strain 168) GN=yacO PE=3 SV=2	yacO	Q06753	7	32.5	27.508	249	0	0.93749	0.96849
Uncharacterized protein YacP	>sp|P37574|YACP_BACSU Uncharacterized protein YacP OS=Bacillus subtilis (strain 168) GN=yacP PE=4 SV=1	yacP	P37574	4	27.1	19.672	170	0	1.4566	1.5669
Uncharacterized HTH-type transcriptional regulator YazB	>sp|O31417|YAZB_BACSU Uncharacterized HTH-type transcriptional regulator YazB OS=Bacillus subtilis (strain 168) GN=yazB PE=4 SV=1	yazB	O31417	1	13	7.5526	69	0	0.94879	1.0525
Uncharacterized methyltransferase YbaJ	>sp|P70976|YBAJ_BACSU Uncharacterized methyltransferase YbaJ OS=Bacillus subtilis (strain 168) GN=ybaJ PE=3 SV=2	ybaJ	P70976	8	37.6	28.381	255	0	1.0135	1.0369
Putative sulfate transporter YbaR	>sp|P55189|YBAR_BACSU Putative sulfate transporter YbaR OS=Bacillus subtilis (strain 168) GN=ybaR PE=3 SV=2	ybaR	P55189	1	1.9	51.173	478	0.0092407	1.0585	0.98774
Uncharacterized HTH-type transcriptional regulator YbbH	>sp|Q45581|YBBH_BACSU Uncharacterized HTH-type transcriptional regulator YbbH OS=Bacillus subtilis (strain 168) GN=ybbH PE=1 SV=3	ybbH	Q45581	7	41.7	30.709	283	0	1.0419	0.87523
Uncharacterized N-acetyltransferase YbbJ	>sp|Q45583|YBBJ_BACSU Uncharacterized N-acetyltransferase YbbJ OS=Bacillus subtilis (strain 168) GN=ybbJ PE=4 SV=2	ybbJ	Q45583	2	20.6	18.107	160	0.00042409	1.0273	0.85704
Uncharacterized protein YbbK	>sp|Q45584|YBBK_BACSU Uncharacterized protein YbbK OS=Bacillus subtilis (strain 168) GN=ybbK PE=4 SV=2	ybbK	Q45584	4	37.7	15.764	151	0	1.0105	0.89096
Uncharacterized protein YbbP	>sp|Q45589|YBBP_BACSU Uncharacterized protein YbbP OS=Bacillus subtilis (strain 168) GN=ybbP PE=4 SV=3	ybbP	Q45589	3	15.8	30.546	273	0	0.96178	1.159
YbbR-like domain-containing protein YbbR	>sp|O34659|YBBR_BACSU YbbR-like domain-containing protein YbbR OS=Bacillus subtilis (strain 168) GN=ybbR PE=4 SV=2	ybbR	O34659	20	56.1	52.906	483	0	0.95848	1.0345
UPF0753 protein YbcC	>sp|O34688|YBCC_BACSU UPF0753 protein YbcC OS=Bacillus subtilis (strain 168) GN=ybcC PE=3 SV=2	ybcC	O34688	12	16.2	98.766	871	0	0.9778	0.90803
Putative carbonic anhydrase-like protein YbcF	>sp|O34823|YBCF_BACSU Putative carbonic anhydrase-like protein YbcF OS=Bacillus subtilis (strain 168) GN=ybcF PE=3 SV=1	ybcF	O34823	7	42.9	19.503	175	0	1.6476	0.58101
Uncharacterized protein YbcH	>sp|O34795|YBCH_BACSU Uncharacterized protein YbcH OS=Bacillus subtilis (strain 168) GN=ybcH PE=4 SV=1	ybcH	O34795	4	45.8	11.359	96	0	0.98269	1.0102
Uncharacterized protein YbcI	>sp|O34380|YBCI_BACSU Uncharacterized protein YbcI OS=Bacillus subtilis (strain 168) GN=ybcI PE=4 SV=1	ybcI	O34380	9	81.5	13.863	124	0	0.95609	0.97593
Uncharacterized protein YbdO	>sp|O31437|YBDO_BACSU Uncharacterized protein YbdO OS=Bacillus subtilis (strain 168) GN=ybdO PE=4 SV=1	ybdO	O31437	7	28.7	44.837	394	0	0.86007	1.0086
Uncharacterized protein YbdZ	>sp|C0H3Q6|YBDZ_BACSU Uncharacterized protein YbdZ OS=Bacillus subtilis (strain 168) GN=ybdZ PE=4 SV=1	ybdZ	C0H3Q6	1	31.9	7.8706	69	0	1.0319	1.0634
Probable amino acid-proton symporter YbeC	>sp|Q45577|YBEC_BACSU Probable amino acid-proton symporter YbeC OS=Bacillus subtilis (strain 168) GN=ybeC PE=3 SV=3	ybeC	Q45577	6	9.6	59.211	539	0	0.72691	0.97894
Endoribonuclease YbeY	>sp|P46347|YBEY_BACSU Endoribonuclease YbeY OS=Bacillus subtilis (strain 168) GN=ybeY PE=3 SV=3	ybeY	P46347	4	37.6	17.759	157	0	1.1456	1.0691
Putative HTH-type DNA-binding domain-containing acetyltransferase YbfA	>sp|O31443|YBFA_BACSU Putative HTH-type DNA-binding domain-containing acetyltransferase YbfA OS=Bacillus subtilis (strain 168) GN=ybfA PE=4 SV=1	ybfA	O31443	6	21.3	35.756	305	0	1.4415	0.89337
Uncharacterized MFS-type transporter YbfB	>sp|O31444|YBFB_BACSU Uncharacterized MFS-type transporter YbfB OS=Bacillus subtilis (strain 168) GN=ybfB PE=3 SV=1	ybfB	O31444	1	3.1	45.235	416	0.0012558	0.95637	0.94947
Uncharacterized protein YbfF	>sp|O31446|YBFF_BACSU Uncharacterized protein YbfF OS=Bacillus subtilis (strain 168) GN=ybfF PE=4 SV=1	ybfF	O31446	7	31.4	35.309	303	0	1.0851	0.98849
Uncharacterized protein YbfG	>sp|O31447|YBFG_BACSU Uncharacterized protein YbfG OS=Bacillus subtilis (strain 168) GN=ybfG PE=3 SV=1	ybfG	O31447	13	23.8	79.231	732	0	1.0232	0.9876
Uncharacterized protein YbfJ	>sp|O31451|YBFJ_BACSU Uncharacterized protein YbfJ OS=Bacillus subtilis (strain 168) GN=ybfJ PE=4 SV=1	ybfJ	O31451	8	60.6	14.452	132	0	0.84064	1.2141
Carboxylesterase YbfK	>sp|O31452|YBFK_BACSU Carboxylesterase YbfK OS=Bacillus subtilis (strain 168) GN=ybfK PE=1 SV=1	ybfK	O31452	3	20.6	33.07	296	0	0.97814	1.1275
Uncharacterized protein YbfN	>sp|O31454|YBFN_BACSU Uncharacterized protein YbfN OS=Bacillus subtilis (strain 168) GN=ybfN PE=4 SV=1	ybfN	O31454	1	12	11.031	92	0	1.2408	0.97466
Putative hydrolase YbfO	>sp|O31455|YBFO_BACSU Putative hydrolase YbfO OS=Bacillus subtilis (strain 168) GN=ybfO PE=4 SV=1	ybfO	O31455	9	33.2	51.788	446	0	1.0055	1.1508
Uncharacterized HTH-type transcriptional regulator YbfP	>sp|O31456|YBFP_BACSU Uncharacterized HTH-type transcriptional regulator YbfP OS=Bacillus subtilis (strain 168) GN=ybfP PE=3 SV=1	ybfP	O31456	3	13.9	34.217	295	0	0.84265	0.99282
UPF0176 protein YbfQ	>sp|O31457|YBFQ_BACSU UPF0176 protein YbfQ OS=Bacillus subtilis (strain 168) GN=ybfQ PE=3 SV=1	ybfQ	O31457	15	62.1	37.265	322	0	0.88232	1.0013
Uncharacterized HTH-type transcriptional regulator YbgA	>sp|O31459|YBGA_BACSU Uncharacterized HTH-type transcriptional regulator YbgA OS=Bacillus subtilis (strain 168) GN=ybgA PE=4 SV=1	ybgA	O31459	8	45.5	26.603	235	0	0.9054	0.99099
Homocysteine S-methyltransferase YbgG	>sp|O31463|HMT_BACSU Homocysteine S-methyltransferase YbgG OS=Bacillus subtilis (strain 168) GN=ybgG PE=4 SV=1	ybgG	O31463	8	34.3	34.736	315	0	1.0046	1.0007
Uncharacterized protein YbxB	>sp|P37872|YBXB_BACSU Uncharacterized protein YbxB OS=Bacillus subtilis (strain 168) GN=ybxB PE=3 SV=1	ybxB	P37872	12	66.7	22.513	201	0	1.0355	0.98733
Uncharacterized HTH-type transcriptional regulator YbzH	>sp|C0H3S9|YBZH_BACSU Uncharacterized HTH-type transcriptional regulator YbzH OS=Bacillus subtilis (strain 168) GN=ybzH PE=4 SV=1	ybzH	C0H3S9	2	23	11.501	100	0	0.91211	0.84012
Uncharacterized protein YbzI	>sp|C0H3T1|YBZI_BACSU Uncharacterized protein YbzI OS=Bacillus subtilis (strain 168) GN=ybzI PE=4 SV=1	ybzI	C0H3T1	1	27.6	8.8362	87	0.0072786	0.84279	0.82021
Probable 5-dehydro-4-deoxyglucarate dehydratase	>sp|P42235|KDGD_BACSU Probable 5-dehydro-4-deoxyglucarate dehydratase OS=Bacillus subtilis (strain 168) GN=ycbC PE=3 SV=2	ycbC	P42235	1	5.8	34.04	308	0	1.1645	0.79191
Probable aldehyde dehydrogenase YcbD	>sp|P42236|ALDH1_BACSU Probable aldehyde dehydrogenase YcbD OS=Bacillus subtilis (strain 168) GN=ycbD PE=3 SV=1	ycbD	P42236	8	18.6	52.414	488	0	1.0224	0.88338
Uncharacterized HTH-type transcriptional regulator YcbG	>sp|P42239|YCBG_BACSU Uncharacterized HTH-type transcriptional regulator YcbG OS=Bacillus subtilis (strain 168) GN=ycbG PE=4 SV=2	ycbG	P42239	7	32.2	26.582	233	0	NaN	NaN
Uncharacterized protein YcbJ	>sp|P42242|YCBJ_BACSU Uncharacterized protein YcbJ OS=Bacillus subtilis (strain 168) GN=ycbJ PE=3 SV=2	ycbJ	P42242	5	23.9	34.481	306	0	1.2613	0.93703
Uncharacterized transcriptional regulatory protein YcbL	>sp|P42244|YCBL_BACSU Uncharacterized transcriptional regulatory protein YcbL OS=Bacillus subtilis (strain 168) GN=ycbL PE=3 SV=3	ycbL	P42244	8	53.5	25.826	226	0	0.87473	1.1513
Uncharacterized ABC transporter ATP-binding protein YcbN	>sp|P42246|YCBN_BACSU Uncharacterized ABC transporter ATP-binding protein YcbN OS=Bacillus subtilis (strain 168) GN=ycbN PE=3 SV=4	ycbN	P42246	8	24.4	34.503	307	0	0.90684	0.94325
Uncharacterized protein YcbR	>sp|P42250|YCBR_BACSU Uncharacterized protein YcbR OS=Bacillus subtilis (strain 168) GN=ycbR PE=4 SV=2	ycbR	P42250	5	29.6	27.88	243	0	0.72391	1.5041
Uncharacterized aminotransferase YcbU	>sp|P42253|YCBU_BACSU Uncharacterized aminotransferase YcbU OS=Bacillus subtilis (strain 168) GN=ycbU PE=3 SV=3	ycbU	P42253	5	18.6	40.733	370	0	0.92888	1.1613
Uncharacterized protein YccF	>sp|O34478|YCCF_BACSU Uncharacterized protein YccF OS=Bacillus subtilis (strain 168) GN=yccF PE=4 SV=1	yccF	O34478	13	45.5	40.037	358	0	1.1858	1.2165
Uncharacterized transcriptional regulatory protein YccH	>sp|P70955|YCCH_BACSU Uncharacterized transcriptional regulatory protein YccH OS=Bacillus subtilis (strain 168) GN=yccH PE=3 SV=1	yccH	P70955	3	17.2	26.968	233	0.0061075	0.84682	0.98154
Uncharacterized oxidoreductase YccK	>sp|P46905|YCCK_BACSU Uncharacterized oxidoreductase YccK OS=Bacillus subtilis (strain 168) GN=yccK PE=3 SV=2	yccK	P46905	11	42.6	34.8	310	0	0.90898	0.81883
Uncharacterized lipoprotein YcdA	>sp|O34538|YCDA_BACSU Uncharacterized lipoprotein YcdA OS=Bacillus subtilis (strain 168) GN=ycdA PE=4 SV=1	ycdA	O34538	27	71.2	39.179	354	0	1.1049	1.0275
Uncharacterized protein YcdB	>sp|O34621|YCDB_BACSU Uncharacterized protein YcdB OS=Bacillus subtilis (strain 168) GN=ycdB PE=4 SV=1	ycdB	O34621	6	15.7	53.864	472	0	0.36724	0.58237
Uncharacterized protein YcdC	>sp|O34772|YCDC_BACSU Uncharacterized protein YcdC OS=Bacillus subtilis (strain 168) GN=ycdC PE=4 SV=1	ycdC	O34772	1	2	52.203	453	0	0.96392	0.92322
Glucose 1-dehydrogenase 2	>sp|P80869|DHG2_BACSU Glucose 1-dehydrogenase 2 OS=Bacillus subtilis (strain 168) GN=ycdF PE=1 SV=2	ycdF	P80869	9	45.3	27.775	258	0	0.88701	0.94167
Probable oligo-1,6-glucosidase 2	>sp|O34364|O16G2_BACSU Probable oligo-1,6-glucosidase 2 OS=Bacillus subtilis (strain 168) GN=ycdG PE=2 SV=1	ycdG	O34364	12	30.8	65.815	561	0	1.0022	1.0107
Uncharacterized protein YceB	>sp|O34504|YCEB_BACSU Uncharacterized protein YceB OS=Bacillus subtilis (strain 168) GN=yceB PE=4 SV=2	yceB	O34504	2	7.6	36.884	331	0.00491	0.89439	0.86528
Stress response protein SCP2	>sp|P81100|SCP2_BACSU Stress response protein SCP2 OS=Bacillus subtilis (strain 168) GN=yceC PE=1 SV=3	yceC	P81100	12	94	21.824	199	0	0.75991	0.85773
General stress protein 16U	>sp|P80875|G16U_BACSU General stress protein 16U OS=Bacillus subtilis (strain 168) GN=yceD PE=1 SV=3	yceD	P80875	8	66.3	20.694	193	0	1.0513	1.8465
Uncharacterized protein YceE	>sp|O34384|YCEE_BACSU Uncharacterized protein YceE OS=Bacillus subtilis (strain 168) GN=yceE PE=3 SV=1	yceE	O34384	6	32.8	20.948	192	0	1.0056	1.0652
Uncharacterized membrane protein YceF	>sp|O34447|YCEF_BACSU Uncharacterized membrane protein YceF OS=Bacillus subtilis (strain 168) GN=yceF PE=3 SV=1	yceF	O34447	3	10.5	29.167	257	0.0020868	1.1296	1.0063
Uncharacterized protein YceG	>sp|O34809|YCEG_BACSU Uncharacterized protein YceG OS=Bacillus subtilis (strain 168) GN=yceG PE=4 SV=1	yceG	O34809	25	53.6	62.773	537	0	1.029	0.94046
Uncharacterized protein YceH	>sp|O34833|YCEH_BACSU Uncharacterized protein YceH OS=Bacillus subtilis (strain 168) GN=yceH PE=3 SV=1	yceH	O34833	25	65.6	41.672	363	0	0.87664	0.98492
Uncharacterized HTH-type transcriptional regulator YceK	>sp|O34464|YCEK_BACSU Uncharacterized HTH-type transcriptional regulator YceK OS=Bacillus subtilis (strain 168) GN=yceK PE=4 SV=1	yceK	O34464	3	41	11.493	100	0	0.94337	0.99437
Uncharacterized protein YcgA	>sp|P55908|YCGA_BACSU Uncharacterized protein YcgA OS=Bacillus subtilis (strain 168) GN=ycgA PE=4 SV=3	ycgA	P55908	5	12.4	50.552	477	0	1.0266	0.98558
Uncharacterized HTH-type transcriptional regulator YcgE	>sp|O31472|YCGE_BACSU Uncharacterized HTH-type transcriptional regulator YcgE OS=Bacillus subtilis (strain 168) GN=ycgE PE=4 SV=2	ycgE	O31472	4	35.7	17.183	154	0	0.85735	1.0929
Uncharacterized methyltransferase YcgJ	>sp|O31474|YCGJ_BACSU Uncharacterized methyltransferase YcgJ OS=Bacillus subtilis (strain 168) GN=ycgJ PE=1 SV=2	ycgJ	O31474	5	20.2	28.658	253	0	0.87344	0.90555
Uncharacterized HTH-type transcriptional regulator YcgK	>sp|P94387|YCGK_BACSU Uncharacterized HTH-type transcriptional regulator YcgK OS=Bacillus subtilis (strain 168) GN=ycgK PE=4 SV=2	ycgK	P94387	1	5.2	36.45	324	0.0004207	1.1532	1.0335
Uncharacterized protein YcgL	>sp|P94389|YCGL_BACSU Uncharacterized protein YcgL OS=Bacillus subtilis (strain 168) GN=ycgL PE=4 SV=1	ycgL	P94389	4	16.5	30.872	260	0	1.0981	0.96907
1-pyrroline-5-carboxylate dehydrogenase 2	>sp|P94391|ROCA2_BACSU 1-pyrroline-5-carboxylate dehydrogenase 2 OS=Bacillus subtilis (strain 168) GN=ycgN PE=3 SV=2	ycgN	P94391	26	68	56.423	515	0	0.56474	0.79155
Uncharacterized symporter YcgO	>sp|P94392|YCGO_BACSU Uncharacterized symporter YcgO OS=Bacillus subtilis (strain 168) GN=ycgO PE=3 SV=3	ycgO	P94392	1	4.2	51.144	473	0	1.0707	1.0039
Uncharacterized protein YcgP	>sp|P94393|YCGP_BACSU Uncharacterized protein YcgP OS=Bacillus subtilis (strain 168) GN=ycgP PE=3 SV=2	ycgP	P94393	12	38.4	47.843	411	0	0.98718	0.81276
UPF0703 protein YcgQ	>sp|P94394|YCGQ_BACSU UPF0703 protein YcgQ OS=Bacillus subtilis (strain 168) GN=ycgQ PE=3 SV=1	ycgQ	P94394	5	17.5	33.207	285	0	0.81971	0.88533
Uncharacterized hydrolase YcgS	>sp|P94396|YCGS_BACSU Uncharacterized hydrolase YcgS OS=Bacillus subtilis (strain 168) GN=ycgS PE=3 SV=2	ycgS	P94396	2	11.3	31.739	284	0.0028962	0.84466	0.89709
Ferredoxin--NADP reductase 1	>sp|O31475|FENR1_BACSU Ferredoxin--NADP reductase 1 OS=Bacillus subtilis (strain 168) GN=ycgT PE=3 SV=1	ycgT	O31475	12	54.8	36.967	336	0	0.84268	0.79516
Ribosome-binding ATPase YchF	>sp|P37518|YCHF_BACSU Ribosome-binding ATPase YchF OS=Bacillus subtilis (strain 168) GN=ychF PE=3 SV=1	ychF	P37518	17	55.5	40.068	366	0	NaN	NaN
Putative L,D-transpeptidase YciB	>sp|C0SP99|YCIB_BACSU Putative L,D-transpeptidase YciB OS=Bacillus subtilis (strain 168) GN=yciB PE=2 SV=1	yciB	C0SP99	10	50.5	22.054	194	0	1.031	1.0799
Putative metal chaperone YciC	>sp|P94400|YCIC_BACSU Putative metal chaperone YciC OS=Bacillus subtilis (strain 168) GN=yciC PE=2 SV=1	yciC	P94400	12	48.4	45.306	397	0	0.95489	0.95139
Probable ABC transporter extracellular-binding protein YckB	>sp|P42400|YCKB_BACSU Probable ABC transporter extracellular-binding protein YckB OS=Bacillus subtilis (strain 168) GN=yckB PE=1 SV=2	yckB	P42400	9	38.3	31.72	287	0	1.0689	0.95687
AB hydrolase superfamily protein YclE	>sp|P94407|YCLE_BACSU AB hydrolase superfamily protein YclE OS=Bacillus subtilis (strain 168) GN=yclE PE=3 SV=2	yclE	P94407	4	21.4	32.756	281	0	0.97432	0.95741
Uncharacterized transporter YclF	>sp|P94408|YCLF_BACSU Uncharacterized transporter YclF OS=Bacillus subtilis (strain 168) GN=yclF PE=3 SV=2	yclF	P94408	2	5.1	53.249	492	0	1.2289	1.0807
Uncharacterized transcriptional regulatory protein YclJ	>sp|P94413|YCLJ_BACSU Uncharacterized transcriptional regulatory protein YclJ OS=Bacillus subtilis (strain 168) GN=yclJ PE=3 SV=1	yclJ	P94413	6	36.1	26.505	227	0	1.0084	1.1217
Sensor histidine kinase YclK	>sp|P94414|YCLK_BACSU Sensor histidine kinase YclK OS=Bacillus subtilis (strain 168) GN=yclK PE=3 SV=1	yclK	P94414	6	20.5	55.044	473	0	NaN	NaN
Aspartokinase 3	>sp|P94417|AK3_BACSU Aspartokinase 3 OS=Bacillus subtilis (strain 168) GN=yclM PE=1 SV=1	yclM	P94417	14	36.6	49.825	454	0	0.95779	1.1375
Uncharacterized ABC transporter ATP-binding protein YclP	>sp|P94420|YCLP_BACSU Uncharacterized ABC transporter ATP-binding protein YclP OS=Bacillus subtilis (strain 168) GN=yclP PE=3 SV=1	yclP	P94420	9	36.1	28.475	252	0	0.67887	1.2426
Uncharacterized ABC transporter solute-binding protein YclQ	>sp|P94421|YCLQ_BACSU Uncharacterized ABC transporter solute-binding protein YclQ OS=Bacillus subtilis (strain 168) GN=yclQ PE=1 SV=1	yclQ	P94421	19	66.2	34.791	317	0	0.86642	0.85696
Uncharacterized HTH-type transcriptional regulator YcnC	>sp|P94423|YCNC_BACSU Uncharacterized HTH-type transcriptional regulator YcnC OS=Bacillus subtilis (strain 168) GN=ycnC PE=4 SV=2	ycnC	P94423	2	11.3	33.517	292	0	1.044	0.9677
Putative monooxygenase YcnE	>sp|P94425|YCNE_BACSU Putative monooxygenase YcnE OS=Bacillus subtilis (strain 168) GN=ycnE PE=1 SV=1	ycnE	P94425	6	92.6	10.944	95	0	0.98422	0.98777
Uncharacterized protein YcnI	>sp|P94431|YCNI_BACSU Uncharacterized protein YcnI OS=Bacillus subtilis (strain 168) GN=ycnI PE=2 SV=1	ycnI	P94431	6	40.2	22.113	204	0	0.63059	0.70256
Copper transport protein YcnJ	>sp|C0SP95|YCNJ_BACSU Copper transport protein YcnJ OS=Bacillus subtilis (strain 168) GN=ycnJ PE=1 SV=1	ycnJ	C0SP95	10	28.1	59.794	541	0	0.99099	0.97205
Probable tartrate dehydrogenase/decarboxylase	>sp|P42958|TTUC_BACSU Probable tartrate dehydrogenase/decarboxylase OS=Bacillus subtilis (strain 168) GN=ycsA PE=3 SV=4	ycsA	P42958	7	35	38.728	354	0	1.0762	0.97564
Uncharacterized protein YcsD	>sp|P42961|YCSD_BACSU Uncharacterized protein YcsD OS=Bacillus subtilis (strain 168) GN=ycsD PE=3 SV=2	ycsD	P42961	4	56.2	14.246	130	0	1.0014	1.0842
Uncharacterized protein YcsE	>sp|P42962|YCSE_BACSU Putative phosphatase YcsE OS=Bacillus subtilis (strain 168) GN=ycsE PE=3 SV=2	ycsE	P42962	14	85.9	28.186	249	0	0.99914	1.0275
UPF0271 protein YcsF	>sp|P42963|YCSF_BACSU UPF0271 protein YcsF OS=Bacillus subtilis (strain 168) GN=ycsF PE=3 SV=4	ycsF	P42963	10	58.8	27.482	257	0	1.1303	1.0182
Uncharacterized membrane protein YcsG	>sp|P42964|YCSG_BACSU Uncharacterized membrane protein YcsG OS=Bacillus subtilis (strain 168) GN=ycsG PE=3 SV=4	ycsG	P42964	4	9.7	42.134	404	0	1.0033	0.93705
UPF0317 protein YcsI	>sp|P42966|YCSI_BACSU UPF0317 protein YcsI OS=Bacillus subtilis (strain 168) GN=ycsI PE=3 SV=4	ycsI	P42966	4	29.6	27.794	257	0	0.84923	1.1022
Uncharacterized oxidoreductase YcsN	>sp|P42972|YCSN_BACSU Uncharacterized oxidoreductase YcsN OS=Bacillus subtilis (strain 168) GN=ycsN PE=3 SV=1	ycsN	P42972	7	34.3	34.14	300	0	0.9194	1.0645
Uncharacterized protein YcxB	>sp|Q08793|YCXB_BACSU Uncharacterized protein YcxB OS=Bacillus subtilis (strain 168) GN=ycxB PE=4 SV=1	ycxB	Q08793	2	15.7	22.034	185	0.0061224	1.1092	0.85119
Uncharacterized HTH-type transcriptional regulator YczG	>sp|O31480|YCZG_BACSU Uncharacterized HTH-type transcriptional regulator YczG OS=Bacillus subtilis (strain 168) GN=yczG PE=4 SV=1	yczG	O31480	6	76	11.837	104	0	1.3379	1.1579
Uncharacterized protein YczH	>sp|O31482|YCZH_BACSU Uncharacterized protein YczH OS=Bacillus subtilis (strain 168) GN=yczH PE=3 SV=2	yczH	O31482	1	8.4	23.095	202	0	0.99889	0.95231
Uncharacterized protein YczJ	>sp|O31484|YCZJ_BACSU Uncharacterized protein YczJ OS=Bacillus subtilis (strain 168) GN=yczJ PE=4 SV=1	yczJ	O31484	4	64.2	11.221	95	0	0.90916	1.0334
Putative acyl--CoA ligase YdaB	>sp|P96575|YDAB_BACSU Putative acyl--CoA ligase YdaB OS=Bacillus subtilis (strain 168) GN=ydaB PE=3 SV=2	ydaB	P96575	4	9.3	55.596	503	0	0.88284	0.97925
General stress protein 39	>sp|P80873|GS39_BACSU General stress protein 39 OS=Bacillus subtilis (strain 168) GN=ydaD PE=1 SV=3	ydaD	P80873	7	44.1	31.082	286	0	0.6801	1.2677
Probable D-lyxose ketol-isomerase	>sp|P96578|DLYKI_BACSU Probable D-lyxose ketol-isomerase OS=Bacillus subtilis (strain 168) GN=ydaE PE=1 SV=1	ydaE	P96578	3	16.2	19.251	167	0.0024876	1.6538	1.7492
Putative ribosomal N-acetyltransferase YdaF	>sp|P96579|YDAF_BACSU Putative ribosomal N-acetyltransferase YdaF OS=Bacillus subtilis (strain 168) GN=ydaF PE=1 SV=1	ydaF	P96579	7	50.3	21.025	183	0	1.0012	1.0736
General stress protein 26	>sp|P80238|GS26_BACSU General stress protein 26 OS=Bacillus subtilis (strain 168) GN=ydaG PE=1 SV=2	ydaG	P80238	9	65.7	15.877	140	0	1.1755	1.0669
Uncharacterized protein YdaN	>sp|O31488|YDAN_BACSU Uncharacterized protein YdaN OS=Bacillus subtilis (strain 168) GN=ydaN PE=4 SV=1	ydaN	O31488	6	13.9	77.207	703	0.002895	1.0237	0.92999
Uncharacterized amino acid permease YdaO	>sp|P96589|YDAO_BACSU Uncharacterized amino acid permease YdaO OS=Bacillus subtilis (strain 168) GN=ydaO PE=3 SV=1	ydaO	P96589	4	9.2	66.771	607	0	1.1958	1.0675
Putative thiamine pyrophosphate-containing protein YdaP	>sp|P96591|YDAP_BACSU Putative thiamine pyrophosphate-containing protein YdaP OS=Bacillus subtilis (strain 168) GN=ydaP PE=2 SV=1	ydaP	P96591	18	36.2	63.138	574	0	1.3577	0.91802
Uncharacterized protein YdbA	>sp|P96596|YDBA_BACSU Uncharacterized protein YdbA OS=Bacillus subtilis (strain 168) GN=ydbA PE=4 SV=1	ydbA	P96596	7	27.6	31.245	272	0	0.25881	0.37819
Uncharacterized protein YdbB	>sp|P96597|YDBB_BACSU Uncharacterized protein YdbB OS=Bacillus subtilis (strain 168) GN=ydbB PE=3 SV=1	ydbB	P96597	3	29.2	12.942	113	0	0.99431	0.88851
Uncharacterized protein YdbC	>sp|P96598|YDBC_BACSU Uncharacterized protein YdbC OS=Bacillus subtilis (strain 168) GN=ydbC PE=4 SV=1	ydbC	P96598	4	45.4	13.805	119	0	0.94795	0.88685
Probable manganese catalase	>sp|P80878|MCAT_BACSU Probable manganese catalase OS=Bacillus subtilis (strain 168) GN=ydbD PE=1 SV=1	ydbD	P80878	5	27.5	30.257	273	0	0.99964	0.91508
UPF0118 membrane protein YdbI	>sp|P96604|YDBI_BACSU UPF0118 membrane protein YdbI OS=Bacillus subtilis (strain 168) GN=ydbI PE=3 SV=1	ydbI	P96604	1	4	40.073	350	0.00042248	0.90868	0.89804
Uncharacterized ABC transporter ATP-binding protein YdbJ	>sp|P96605|YDBJ_BACSU Uncharacterized ABC transporter ATP-binding protein YdbJ OS=Bacillus subtilis (strain 168) GN=ydbJ PE=3 SV=1	ydbJ	P96605	9	45.1	34.276	308	0	1.017	0.90146
Putative acyl-CoA dehydrogenase YdbM	>sp|P96608|YDBM_BACSU Putative acyl-CoA dehydrogenase YdbM OS=Bacillus subtilis (strain 168) GN=ydbM PE=2 SV=1	ydbM	P96608	8	30.2	42.139	381	0	0.9511	0.90588
Thioredoxin-like protein YdbP	>sp|P96611|YDBP_BACSU Thioredoxin-like protein YdbP OS=Bacillus subtilis (strain 168) GN=ydbP PE=2 SV=1	ydbP	P96611	6	58.5	12.432	106	0	1.1211	1.0784
UPF0699 transmembrane protein YdbT	>sp|P96616|YDBT_BACSU UPF0699 transmembrane protein YdbT OS=Bacillus subtilis (strain 168) GN=ydbT PE=3 SV=1	ydbT	P96616	7	16.8	56.827	493	0	1.1455	0.9212
Sporulation protein YdcC	>sp|P96619|YDCC_BACSU Sporulation protein YdcC OS=Bacillus subtilis (strain 168) GN=ydcC PE=2 SV=2	ydcC	P96619	2	6.2	38.136	338	0	0.88031	1.0795
Uncharacterized HTH-type transcriptional regulator YdcH	>sp|P96625|YDCH_BACSU Uncharacterized HTH-type transcriptional regulator YdcH OS=Bacillus subtilis (strain 168) GN=ydcH PE=4 SV=1	ydcH	P96625	5	46.9	16.629	147	0	0.8395	0.94291
Uncharacterized protein YdcI	>sp|O31489|YDCI_BACSU Uncharacterized protein YdcI OS=Bacillus subtilis (strain 168) GN=ydcI PE=4 SV=2	ydcI	O31489	30	53	81.409	719	0	1.0063	1.0879
Uncharacterized membrane protein YddG	>sp|P96644|YDDG_BACSU Uncharacterized membrane protein YddG OS=Bacillus subtilis (strain 168) GN=yddG PE=4 SV=1	yddG	P96644	3	4.7	90.606	815	0	0.84807	0.92709
Uncharacterized protein YddJ	>sp|P96647|YDDJ_BACSU Uncharacterized protein YddJ OS=Bacillus subtilis (strain 168) GN=yddJ PE=4 SV=1	yddJ	P96647	8	70.6	14.678	126	0	0.82119	1.1712
Uncharacterized protein YddK	>sp|P96648|YDDK_BACSU Uncharacterized protein YddK OS=Bacillus subtilis (strain 168) GN=yddK PE=4 SV=1	yddK	P96648	8	34.6	31.288	266	0	0.62919	0.32208
Uncharacterized protein YddM	>sp|P96650|YDDM_BACSU Uncharacterized protein YddM OS=Bacillus subtilis (strain 168) GN=yddM PE=4 SV=1	yddM	P96650	13	47	36.201	313	0	0.85924	0.75656
Uncharacterized isochorismatase family protein YddQ	>sp|P96654|YDDQ_BACSU Uncharacterized isochorismatase family protein YddQ OS=Bacillus subtilis (strain 168) GN=yddQ PE=3 SV=1	yddQ	P96654	4	35.6	19.921	180	0	0.60244	0.80211
UPF0173 protein YddR	>sp|P96655|YDDR_BACSU UPF0173 protein YddR OS=Bacillus subtilis (strain 168) GN=yddR PE=3 SV=1	yddR	P96655	6	30.3	28.503	254	0	0.7003	0.61805
Putative transcription factor YdeB	>sp|P96659|YDEB_BACSU Putative transcription factor YdeB OS=Bacillus subtilis (strain 168) GN=ydeB PE=3 SV=1	ydeB	P96659	1	10.5	17.746	153	0.0057213	0.93526	1.1041
Uncharacterized HTH-type transcriptional regulator YdeE	>sp|P96662|YDEE_BACSU Uncharacterized HTH-type transcriptional regulator YdeE OS=Bacillus subtilis (strain 168) GN=ydeE PE=4 SV=1	ydeE	P96662	6	35.2	33.256	290	0	0.80441	0.99604
Uncharacterized HTH-type transcriptional regulator YdeF	>sp|P96663|YDEF_BACSU Uncharacterized HTH-type transcriptional regulator YdeF OS=Bacillus subtilis (strain 168) GN=ydeF PE=3 SV=2	ydeF	P96663	6	19.7	51.403	462	0	1.2277	1.8838
Uncharacterized protein YdeI	>sp|P96666|YDEI_BACSU Uncharacterized protein YdeI OS=Bacillus subtilis (strain 168) GN=ydeI PE=4 SV=1	ydeI	P96666	10	41.1	23.06	197	0	0.82427	1.0411
Uncharacterized lipoprotein YdeJ	>sp|P96667|YDEJ_BACSU Uncharacterized lipoprotein YdeJ OS=Bacillus subtilis (strain 168) GN=ydeJ PE=4 SV=1	ydeJ	P96667	8	37.9	24.355	219	0	1.1302	1.1256
Uncharacterized protein YdeM	>sp|P96670|YDEM_BACSU Uncharacterized protein YdeM OS=Bacillus subtilis (strain 168) GN=ydeM PE=4 SV=1	ydeM	P96670	5	44	16.157	141	0	0.98372	1.1468
Putative hydrolase YdeN	>sp|P96671|YDEN_BACSU Putative hydrolase YdeN OS=Bacillus subtilis (strain 168) GN=ydeN PE=1 SV=1	ydeN	P96671	2	12.6	21.722	190	0	1.043	0.98914
UPF0750 membrane protein YdeO	>sp|P96672|YDEO_BACSU UPF0750 membrane protein YdeO OS=Bacillus subtilis (strain 168) GN=ydeO PE=3 SV=1	ydeO	P96672	7	32.4	31.428	290	0	0.95211	0.97056
Uncharacterized HTH-type transcriptional regulator YdeP	>sp|P96673|YDEP_BACSU Uncharacterized HTH-type transcriptional regulator YdeP OS=Bacillus subtilis (strain 168) GN=ydeP PE=4 SV=2	ydeP	P96673	4	30.5	15.21	128	0	1.0471	0.91371
Uncharacterized NAD(P)H oxidoreductase YdeQ	>sp|P96674|YDEQ_BACSU Uncharacterized NAD(P)H oxidoreductase YdeQ OS=Bacillus subtilis (strain 168) GN=ydeQ PE=3 SV=1	ydeQ	P96674	4	26.4	22.831	197	0	1.0604	1.0034
Uncharacterized HTH-type transcriptional regulator YdeS	>sp|P96676|YDES_BACSU Uncharacterized HTH-type transcriptional regulator YdeS OS=Bacillus subtilis (strain 168) GN=ydeS PE=4 SV=1	ydeS	P96676	4	22.2	22.143	198	0	0.93249	1.0439
Uncharacterized protein YdfG	>sp|P96684|YDFG_BACSU Uncharacterized protein YdfG OS=Bacillus subtilis (strain 168) GN=ydfG PE=4 SV=1	ydfG	P96684	5	51	17.315	147	0	0.93249	0.92896
Transcriptional regulatory protein YdfI	>sp|P96686|YDFI_BACSU Transcriptional regulatory protein YdfI OS=Bacillus subtilis (strain 168) GN=ydfI PE=3 SV=1	ydfI	P96686	7	38.5	23.974	213	0	1.0369	1.1281
Uncharacterized HTH-type transcriptional regulator YdfL	>sp|P96690|YDFL_BACSU Uncharacterized HTH-type transcriptional regulator YdfL OS=Bacillus subtilis (strain 168) GN=ydfL PE=4 SV=1	ydfL	P96690	5	27	31.783	270	0.0020781	1.0443	1.0304
Uncharacterized N-acetyltransferase YdgE	>sp|P96703|YDGE_BACSU Uncharacterized N-acetyltransferase YdgE OS=Bacillus subtilis (strain 168) GN=ydgE PE=3 SV=1	ydgE	P96703	2	17.2	18.373	157	0.002901	1.023	1.0146
Uncharacterized transporter YdgF	>sp|P96704|YDGF_BACSU Uncharacterized transporter YdgF OS=Bacillus subtilis (strain 168) GN=ydgF PE=3 SV=1	ydgF	P96704	1	2.8	50.789	458	0	1.039	1.007
Uncharacterized HTH-type transcriptional regulator YdgG	>sp|P96705|YDGG_BACSU Uncharacterized HTH-type transcriptional regulator YdgG OS=Bacillus subtilis (strain 168) GN=ydgG PE=4 SV=1	ydgG	P96705	1	7.2	17.274	152	0	0.66411	1.0772
Putative membrane protein YdgH	>sp|P96706|YDGH_BACSU Putative membrane protein YdgH OS=Bacillus subtilis (strain 168) GN=ydgH PE=1 SV=1	ydgH	P96706	14	20.9	95.488	885	0	1.0701	0.99249
Putative NAD(P)H nitroreductase YdgI	>sp|P96707|YDGI_BACSU Putative NAD(P)H nitroreductase YdgI OS=Bacillus subtilis (strain 168) GN=ydgI PE=3 SV=1	ydgI	P96707	8	45	23.359	209	0	1.0549	1.0523
Uncharacterized HTH-type transcriptional regulator YdgJ	>sp|P96708|YDGJ_BACSU Uncharacterized HTH-type transcriptional regulator YdgJ OS=Bacillus subtilis (strain 168) GN=ydgJ PE=4 SV=1	ydgJ	P96708	2	17.7	18.809	164	0	1.0346	0.98688
Uncharacterized MFS-type transporter YdgK	>sp|P96709|YDGK_BACSU Uncharacterized MFS-type transporter YdgK OS=Bacillus subtilis (strain 168) GN=ydgK PE=3 SV=1	ydgK	P96709	1	2.7	42.681	402	0	0.75267	0.96102
Uncharacterized HTH-type transcriptional regulator YdhC	>sp|O05494|YDHC_BACSU Uncharacterized HTH-type transcriptional regulator YdhC OS=Bacillus subtilis (strain 168) GN=ydhC PE=4 SV=1	ydhC	O05494	9	46.4	26.396	224	0	1.0298	1.0294
Uncharacterized UDP-glucosyltransferase YdhE	>sp|O05496|YDHE_BACSU Uncharacterized UDP-glucosyltransferase YdhE OS=Bacillus subtilis (strain 168) GN=ydhE PE=3 SV=2	ydhE	O05496	13	46.1	44.544	395	0	0.60998	0.93829
Uncharacterized protein YdhF	>sp|O05497|YDHF_BACSU Uncharacterized protein YdhF OS=Bacillus subtilis (strain 168) GN=ydhF PE=4 SV=2	ydhF	O05497	8	46.2	26.525	236	0	1.0447	1.0221
Uncharacterized protein YdhG	>sp|Q797E6|YDHG_BACSU Uncharacterized protein YdhG OS=Bacillus subtilis (strain 168) GN=ydhG PE=1 SV=1	ydhG	Q797E6	5	33.3	14.418	123	0	1.2855	1.3142
Uncharacterized protein YdhH	>sp|O05500|YDHH_BACSU Uncharacterized protein YdhH OS=Bacillus subtilis (strain 168) GN=ydhH PE=4 SV=1	ydhH	O05500	2	15.8	19.247	165	0.0065094	0.85979	0.95933
Uncharacterized protein YdhI	>sp|O05501|YDHI_BACSU Uncharacterized protein YdhI OS=Bacillus subtilis (strain 168) GN=ydhI PE=4 SV=1	ydhI	O05501	7	61.9	17.9	160	0	NaN	NaN
Uncharacterized protein YdhJ	>sp|O05502|YDHJ_BACSU Uncharacterized protein YdhJ OS=Bacillus subtilis (strain 168) GN=ydhJ PE=4 SV=1	ydhJ	O05502	5	17.2	37.535	325	0	1.1514	1.4581
Uncharacterized protein YdhK	>sp|O05503|YDHK_BACSU Uncharacterized protein YdhK OS=Bacillus subtilis (strain 168) GN=ydhK PE=1 SV=1	ydhK	O05503	8	67.3	22.536	205	0	0.90145	0.89606
UPF0079 ATP-binding protein YdiB	>sp|O05515|TSAE_BACSU tRNA threonylcarbamoyladenosine biosynthesis protein TsaE OS=Bacillus subtilis (strain 168) GN=tsaE PE=1 SV=1	ydiB	O05515	4	33.5	17.906	158	0	1.0287	1.1126
Uncharacterized protein YdiC	>sp|O05516|TSAB_BACSU tRNA threonylcarbamoyladenosine biosynthesis protein TsaB OS=Bacillus subtilis (strain 168) GN=tsaB PE=1 SV=1	ydiC	O05516	6	47.6	25.243	229	0	1.1592	1.0091
Uncharacterized ABC transporter ATP-binding protein YdiF	>sp|O05519|YDIF_BACSU Uncharacterized ABC transporter ATP-binding protein YdiF OS=Bacillus subtilis (strain 168) GN=ydiF PE=3 SV=2	ydiF	O05519	21	43	73.481	642	0	0.88073	0.96406
Probable BsuMI modification methylase subunit YdiO	>sp|O34939|YDIO_BACSU Probable BsuMI modification methylase subunit YdiO OS=Bacillus subtilis (strain 168) GN=ydiO PE=2 SV=1	ydiO	O34939	5	15.5	48.909	427	0	0.88142	0.96348
Probable BsuMI modification methylase subunit YdiP	>sp|O34680|YDIP_BACSU Probable BsuMI modification methylase subunit YdiP OS=Bacillus subtilis (strain 168) GN=ydiP PE=2 SV=1	ydiP	O34680	5	15.7	43.284	389	0	0.93324	1.0077
Type-2 restriction enzyme BsuMI component YdiR	>sp|O35025|YDIR_BACSU Type-2 restriction enzyme BsuMI component YdiR OS=Bacillus subtilis (strain 168) GN=ydiR PE=2 SV=1	ydiR	O35025	6	25.6	35.311	313	0	0.94434	0.9409
Type-2 restriction enzyme BsuMI component YdiS	>sp|O34885|YDIS_BACSU Type-2 restriction enzyme BsuMI component YdiS OS=Bacillus subtilis (strain 168) GN=ydiS PE=2 SV=1	ydiS	O34885	10	36.2	40.032	343	0	1.0689	1.0508
Type-2 restriction enzyme BsuMI component YdjA	>sp|O34303|YDJA_BACSU Type-2 restriction enzyme BsuMI component YdjA OS=Bacillus subtilis (strain 168) GN=ydjA PE=2 SV=1	ydjA	O34303	15	33.1	54.335	465	0	1.6496	1.9102
Uncharacterized sugar kinase YdjE	>sp|O34768|YDJE_BACSU Uncharacterized sugar kinase YdjE OS=Bacillus subtilis (strain 168) GN=ydjE PE=3 SV=1	ydjE	O34768	13	60.3	34.256	320	0	1.0315	1.0308
Phage shock protein A homolog	>sp|P54617|PSPA_BACSU Phage shock protein A homolog OS=Bacillus subtilis (strain 168) GN=ydjF PE=1 SV=3	ydjF	P54617	12	77.1	25.141	227	0	1.064	1.063
Uncharacterized protein YdjG	>sp|O34434|YDJG_BACSU Uncharacterized protein YdjG OS=Bacillus subtilis (strain 168) GN=ydjG PE=4 SV=1	ydjG	O34434	8	27.9	38.323	341	0	0.88104	0.95022
UPF0603 protein YdjH	>sp|O35004|YDJH_BACSU UPF0603 protein YdjH OS=Bacillus subtilis (strain 168) GN=ydjH PE=3 SV=1	ydjH	O35004	4	19.7	28.162	254	0	0.89768	0.74964
Uncharacterized protein YdjI	>sp|O34789|YDJI_BACSU Uncharacterized protein YdjI OS=Bacillus subtilis (strain 168) GN=ydjI PE=4 SV=1	ydjI	O34789	13	55.1	36.081	323	0	1.141	0.98165
Uncharacterized protein YdjN	>sp|O34353|YDJN_BACSU Uncharacterized protein YdjN OS=Bacillus subtilis (strain 168) GN=ydjN PE=4 SV=1	ydjN	O34353	15	54.3	39.71	348	0	0.97298	0.96127
[truncated: 898 more rows]
